# Supplementary material for: The HTS barcode checker pipeline, a tool for automated detection of illegally traded species from high-throughput sequencing data
Source: BMC Bioinformatics. 2014 Feb 6;15:44. doi: 10.1186/1471-2105-15-44 (PMC3922334; doi:10.1186/1471-2105-15-44)
Supplement: Additional file 1 — Output format for pipeline results. This file includes the full results of the IonTorrent clusters obtained from the three test cases analyzed. [file 1471-2105-15-44-S1.xls]

## Sheet: Incense_Cone
Query ID	Hit description	GI	% identity	Hit length	E-value	Bit score	Taxon ID	Species name	CITES info (numbers match the footnotes at the online CITES appendice)	NCBI taxon name	CITES appendix
Cluster 0	gi|238696002|gb|FJ980392.1| Aquilaria sinensis voucher PS1178MT01 18S ribosomal RNA gene, partial sequence; internal transcribed spacer 1, 5.8S ribosomal RNA gene, and internal transcribed spacer 2, complete sequence; and 28S ribosomal RNA gene, partial sequence	238696002	98.7755	245	5.51352e-118	433.236	210372	Aquilaria sinensis	Aquilaria spp. #14 #14: All parts and derivatives except:a)seeds and pollen;b)seedling or tissue cultures obtained in vitro, in solid or liquid media, transported in sterile containers;c)fruits;d)leaves;e)exhausted agarwood powder, including compressed powder in all shapes; andf)finished products packaged and ready for retail trade, this exemption does not apply to beads, prayer beads and carving…	Aquilaria sinensis	2
Cluster 0	gi|150416599|gb|EF645836.1| Aquilaria sinensis voucher XR-YN internal transcribed spacer 1, partial sequence; 5.8S ribosomal RNA gene, complete sequence; and internal transcribed spacer 2, partial sequence	150416599	98.7755	245	5.51352e-118	433.236	210372	Aquilaria sinensis	Aquilaria spp. #14 #14: All parts and derivatives except:a)seeds and pollen;b)seedling or tissue cultures obtained in vitro, in solid or liquid media, transported in sterile containers;c)fruits;d)leaves;e)exhausted agarwood powder, including compressed powder in all shapes; andf)finished products packaged and ready for retail trade, this exemption does not apply to beads, prayer beads and carving…	Aquilaria sinensis	2
Cluster 0	gi|59939383|gb|AY920327.1| Aquilaria crassna voucher Eurlings 7 (L) internal transcribed spacer 1, partial sequence; 5.8S ribosomal RNA gene, complete sequence; and internal transcribed spacer 2, partial sequence	59939383	98.7603	242	2.56519e-116	427.696	223751	Aquilaria crassna	Aquilaria spp. #14 #14: All parts and derivatives except:a)seeds and pollen;b)seedling or tissue cultures obtained in vitro, in solid or liquid media, transported in sterile containers;c)fruits;d)leaves;e)exhausted agarwood powder, including compressed powder in all shapes; andf)finished products packaged and ready for retail trade, this exemption does not apply to beads, prayer beads and carving…	Aquilaria crassna	2
Cluster 0	gi|59939382|gb|AY920326.1| Aquilaria crassna voucher Eurlings 1 (L) internal transcribed spacer 1, partial sequence; 5.8S ribosomal RNA gene, complete sequence; and internal transcribed spacer 2, partial sequence	59939382	98.7603	242	2.56519e-116	427.696	223751	Aquilaria crassna	Aquilaria spp. #14 #14: All parts and derivatives except:a)seeds and pollen;b)seedling or tissue cultures obtained in vitro, in solid or liquid media, transported in sterile containers;c)fruits;d)leaves;e)exhausted agarwood powder, including compressed powder in all shapes; andf)finished products packaged and ready for retail trade, this exemption does not apply to beads, prayer beads and carving…	Aquilaria crassna	2
Cluster 0	gi|260447267|gb|GQ891956.1| Aquilaria sinensis clone GRS7859 internal transcribed spacer 1, 5.8S ribosomal RNA gene, and internal transcribed spacer 2, complete sequence	260447267	97.9592	245	1.19347e-114	422.156	210372	Aquilaria sinensis	Aquilaria spp. #14 #14: All parts and derivatives except:a)seeds and pollen;b)seedling or tissue cultures obtained in vitro, in solid or liquid media, transported in sterile containers;c)fruits;d)leaves;e)exhausted agarwood powder, including compressed powder in all shapes; andf)finished products packaged and ready for retail trade, this exemption does not apply to beads, prayer beads and carving…	Aquilaria sinensis	2
Cluster 0	gi|150416597|gb|EF645834.1| Aquilaria sinensis voucher SZ-GD internal transcribed spacer 1, partial sequence; 5.8S ribosomal RNA gene, complete sequence; and internal transcribed spacer 2, partial sequence	150416597	97.9592	245	1.19347e-114	422.156	210372	Aquilaria sinensis	Aquilaria spp. #14 #14: All parts and derivatives except:a)seeds and pollen;b)seedling or tissue cultures obtained in vitro, in solid or liquid media, transported in sterile containers;c)fruits;d)leaves;e)exhausted agarwood powder, including compressed powder in all shapes; andf)finished products packaged and ready for retail trade, this exemption does not apply to beads, prayer beads and carving…	Aquilaria sinensis	2
Cluster 0	gi|150416596|gb|EF645833.1| Aquilaria sinensis voucher NN-GX internal transcribed spacer 1, partial sequence; 5.8S ribosomal RNA gene, complete sequence; and internal transcribed spacer 2, partial sequence	150416596	97.9592	245	1.19347e-114	422.156	210372	Aquilaria sinensis	Aquilaria spp. #14 #14: All parts and derivatives except:a)seeds and pollen;b)seedling or tissue cultures obtained in vitro, in solid or liquid media, transported in sterile containers;c)fruits;d)leaves;e)exhausted agarwood powder, including compressed powder in all shapes; andf)finished products packaged and ready for retail trade, this exemption does not apply to beads, prayer beads and carving…	Aquilaria sinensis	2
Cluster 103	gi|403233212|gb|JX310565.1| Aspergillus nomius isolate CAB71 internal transcribed spacer 1, partial sequence; 5.8S ribosomal RNA gene, complete sequence; internal transcribed spacer 2, partial sequence; and 18S ribosomal RNA gene, internal transcribed spacer 1, 5.8S ribosomal RNA gene, internal transcribed spacer 2, and 28S ribosomal RNA gene, complete sequence	403233212	99.177	243	3.32844e-119	436.93	41061	Aspergillus nomius
Cluster 103	gi|552954757|gb|KF312149.1| Aspergillus nomius strain MW16 18S ribosomal RNA gene, partial sequence; internal transcribed spacer 1, 5.8S ribosomal RNA gene, and internal transcribed spacer 2, complete sequence; and 28S ribosomal RNA gene, partial sequence	552954757	98.7854	247	3.32844e-119	436.93	41061	Aspergillus nomius
Cluster 103	gi|537124157|gb|KF562198.1| Aspergillus nomius strain PW2955 18S ribosomal RNA gene, partial sequence; internal transcribed spacer 1, 5.8S ribosomal RNA gene, and internal transcribed spacer 2, complete sequence; and 28S ribosomal RNA gene, partial sequence	537124157	98.7854	247	3.32844e-119	436.93	41061	Aspergillus nomius
Cluster 103	gi|514825667|gb|KC787006.1| Aspergillus nomius strain MIAE01249 18S ribosomal RNA gene, partial sequence; internal transcribed spacer 1 and 5.8S ribosomal RNA gene, complete sequence; and internal transcribed spacer 2, partial sequence	514825667	98.7854	247	3.32844e-119	436.93	41061	Aspergillus nomius
Cluster 103	gi|514825653|gb|KC786992.1| Aspergillus nomius strain MIAE01200 18S ribosomal RNA gene, partial sequence; internal transcribed spacer 1 and 5.8S ribosomal RNA gene, complete sequence; and internal transcribed spacer 2, partial sequence	514825653	98.7854	247	3.32844e-119	436.93	41061	Aspergillus nomius
Cluster 103	gi|514825652|gb|KC786991.1| Aspergillus nomius strain MIAE01233 18S ribosomal RNA gene, partial sequence; internal transcribed spacer 1 and 5.8S ribosomal RNA gene, complete sequence; and internal transcribed spacer 2, partial sequence	514825652	98.7854	247	3.32844e-119	436.93	41061	Aspergillus nomius
Cluster 103	gi|434860775|gb|KC253960.1| Aspergillus nomius culture-collection UOA/HCPF<GRC>:12657 18S ribosomal RNA gene, partial sequence; internal transcribed spacer 1, 5.8S ribosomal RNA gene, and internal transcribed spacer 2, complete sequence; and 28S ribosomal RNA gene, partial sequence	434860775	98.7854	247	3.32844e-119	436.93	41061	Aspergillus nomius
Cluster 103	gi|394784754|gb|JQ781731.1| Aspergillus zhaoqingensis isolate A15B 18S ribosomal RNA gene, partial sequence; internal transcribed spacer 1, 5.8S ribosomal RNA gene, and internal transcribed spacer 2, complete sequence; and 28S ribosomal RNA gene, partial sequence	394784754	98.7854	247	3.32844e-119	436.93	656921	Aspergillus zhaoqingensis
Cluster 103	gi|394784746|gb|JQ781730.1| Aspergillus nomius isolate A15A 18S ribosomal RNA gene, partial sequence; internal transcribed spacer 1, 5.8S ribosomal RNA gene, and internal transcribed spacer 2, complete sequence; and 28S ribosomal RNA gene, partial sequence	394784746	98.7854	247	3.32844e-119	436.93	41061	Aspergillus nomius
Cluster 103	gi|394784719|gb|JQ781727.1| Aspergillus nomius isolate A12B 18S ribosomal RNA gene, partial sequence; internal transcribed spacer 1, 5.8S ribosomal RNA gene, and internal transcribed spacer 2, complete sequence; and 28S ribosomal RNA gene, partial sequence	394784719	98.7854	247	3.32844e-119	436.93	41061	Aspergillus nomius
Cluster 105	gi|345507298|gb|JN098052.1| Fungal sp. 11S-3 18S ribosomal RNA gene, partial sequence; internal transcribed spacer 1 and 5.8S ribosomal RNA gene, complete sequence; and internal transcribed spacer 2, partial sequence	345507298	98.0392	255	2.57304e-120	440.623	1080599	fungal sp. 11S-3
Cluster 105	gi|345507282|gb|JN098036.1| Fungal sp. 5D-7 18S ribosomal RNA gene, partial sequence; internal transcribed spacer 1 and 5.8S ribosomal RNA gene, complete sequence; and internal transcribed spacer 2, partial sequence	345507282	98.0392	255	2.57304e-120	440.623	1080694	fungal sp. 5D-7
Cluster 105	gi|300078120|gb|GU054043.1| Uncultured fungus clone L042882-122-062-B07 internal transcribed spacer 1, partial sequence; 5.8S ribosomal RNA gene, complete sequence; and internal transcribed spacer 2, partial sequence	300078120	98.0392	255	2.57304e-120	440.623	175245	uncultured fungus
Cluster 105	gi|299767570|gb|GQ999162.1| Uncultured fungus clone L042880-122-060-D08 internal transcribed spacer 1, partial sequence; 5.8S ribosomal RNA gene, complete sequence; and internal transcribed spacer 2, partial sequence	299767570	98.0392	255	2.57304e-120	440.623	175245	uncultured fungus
Cluster 105	gi|345507286|gb|JN098040.1| Fungal sp. 7D-1 18S ribosomal RNA gene, partial sequence; internal transcribed spacer 1 and 5.8S ribosomal RNA gene, complete sequence; and internal transcribed spacer 2, partial sequence	345507286	97.6562	256	1.19712e-118	435.083	1080698	fungal sp. 7D-1
Cluster 105	gi|544586209|gb|KF222440.1| Uncultured fungus clone OTU_828_371_38528 18S ribosomal RNA gene, partial sequence; internal transcribed spacer 1, complete sequence; and 5.8S ribosomal RNA gene, partial sequence	544586209	97.6471	255	1.19712e-118	435.083	175245	uncultured fungus
Cluster 105	gi|544206099|gb|KF221212.1| Penicillium sclerotiorum strain k302 18S ribosomal RNA gene, partial sequence; internal transcribed spacer 1, 5.8S ribosomal RNA gene, and internal transcribed spacer 2, complete sequence; and 28S ribosomal RNA gene, partial sequence	544206099	97.6471	255	1.19712e-118	435.083	69788	Penicillium sclerotiorum
Cluster 105	gi|540360757|gb|KC478540.1| Penicillium sclerotiorum isolate RSPG_82 18S ribosomal RNA gene, partial sequence; internal transcribed spacer 1, 5.8S ribosomal RNA gene, and internal transcribed spacer 2, complete sequence; and 28S ribosomal RNA gene, partial sequence	540360757	97.6471	255	1.19712e-118	435.083	69788	Penicillium sclerotiorum
Cluster 105	gi|383477628|gb|JQ809682.1| Penicillium sp. YZ02 18S ribosomal RNA gene, partial sequence; internal transcribed spacer 1, 5.8S ribosomal RNA gene, and internal transcribed spacer 2, complete sequence; and 28S ribosomal RNA gene, partial sequence	383477628	97.6471	255	1.19712e-118	435.083	1165331	Penicillium sp. YZ02
Cluster 105	gi|345507337|gb|JN098091.1| Fungal sp. 17D-4 18S ribosomal RNA gene, partial sequence; internal transcribed spacer 1 and 5.8S ribosomal RNA gene, complete sequence; and internal transcribed spacer 2, partial sequence	345507337	97.6471	255	1.19712e-118	435.083	1080637	fungal sp. 17D-4
Cluster 107	gi|260751207|gb|GQ924907.1| Eupenicillium shearii strain CMU18 18S ribosomal RNA gene, partial sequence; internal transcribed spacer 1, 5.8S ribosomal RNA gene, and internal transcribed spacer 2, complete sequence; and 28S ribosomal RNA gene, partial sequence	260751207	98.8189	254	4.27526e-123	449.856	904690	Penicillium shearii
Cluster 107	gi|392056031|gb|JQ863221.1| Eupenicillium shearii isolate HF12728 18S ribosomal RNA gene, partial sequence; internal transcribed spacer 1 and 5.8S ribosomal RNA gene, complete sequence; and internal transcribed spacer 2, partial sequence	392056031	98.0315	254	9.25431e-120	438.776	904690	Penicillium shearii
Cluster 107	gi|296399152|gb|HM042323.1| Eupenicillium sp. R11 internal transcribed spacer 1, partial sequence; 5.8S ribosomal RNA gene and internal transcribed spacer 2, complete sequence; and 28S ribosomal RNA gene, partial sequence	296399152	98.0315	254	9.25431e-120	438.776	764275	Eupenicillium sp. R11
Cluster 107	gi|3925521|emb|AJ004893.1| Eupenicillium shearii 5.8S ribosomal RNA region	3925521	98.0315	254	9.25431e-120	438.776	904690	Penicillium shearii
Cluster 11	gi|300252683|gb|HM569609.1| Fungal sp. RS07OS internal transcribed spacer 1, partial sequence	300252683	99.0909	220	6.49255e-107	396.303	862185	fungal sp. RS07OS
Cluster 113	gi|296399152|gb|HM042323.1| Eupenicillium sp. R11 internal transcribed spacer 1, partial sequence; 5.8S ribosomal RNA gene and internal transcribed spacer 2, complete sequence; and 28S ribosomal RNA gene, partial sequence	296399152	97.2112	251	1.20016e-113	418.463	764275	Eupenicillium sp. R11
Cluster 128	gi|326579952|gb|HM469430.1| Penicillium simplicissimum strain KUC5153 18S ribosomal RNA gene, partial sequence; internal transcribed spacer 1, 5.8S ribosomal RNA gene, and internal transcribed spacer 2, complete sequence; and 28S ribosomal RNA gene, partial sequence	326579952	97.9253	241	1.50311e-112	414.77	69488	Penicillium simplicissimum
Cluster 128	gi|326579931|gb|HM469409.1| Penicillium sp. 6 JJK-2011 18S ribosomal RNA gene, partial sequence; internal transcribed spacer 1, 5.8S ribosomal RNA gene, and internal transcribed spacer 2, complete sequence; and 28S ribosomal RNA gene, partial sequence	326579931	97.1074	242	3.25367e-109	403.69	999484	Penicillium sp. 6 JJK-2011
Cluster 143	gi|63408946|gb|AY970100.1| Uncultured ascomycete isolate dfmo1059_082 18S ribosomal RNA gene, partial sequence; internal transcribed spacer 1, 5.8S ribosomal RNA gene, and internal transcribed spacer 2, complete sequence; and 28S ribosomal RNA gene, partial sequence	63408946	98.5849	212	2.45527e-100	374.144	175243	uncultured Ascomycota
Cluster 143	gi|257122685|gb|FJ528712.1| Uncultured fungus clone RFLP38 18S ribosomal RNA gene, partial sequence; internal transcribed spacer 1, 5.8S ribosomal RNA gene, and internal transcribed spacer 2, complete sequence; and 28S ribosomal RNA gene, partial sequence	257122685	98.3051	236	5.20311e-112	412.923	175245	uncultured fungus
Cluster 153	gi|346229377|gb|JF497138.1| Uncultured fungus clone ABP_35 18S ribosomal RNA gene, partial sequence; internal transcribed spacer 1, 5.8S ribosomal RNA gene, and internal transcribed spacer 2, complete sequence; and 28S ribosomal RNA gene, partial sequence	346229377	97.4576	236	1.44271e-107	398.15	175245	uncultured fungus
Cluster 157	gi|346229377|gb|JF497138.1| Uncultured fungus clone ABP_35 18S ribosomal RNA gene, partial sequence; internal transcribed spacer 1, 5.8S ribosomal RNA gene, and internal transcribed spacer 2, complete sequence; and 28S ribosomal RNA gene, partial sequence	346229377	98.2833	233	8.53675e-110	405.537	175245	uncultured fungus
Cluster 157	gi|426264764|gb|JQ919959.1| Fungal sp. MS379 internal transcribed spacer 1, partial sequence; 5.8S ribosomal RNA gene, complete sequence; and internal transcribed spacer 2, partial sequence	426264764	97.1591	176	1.92801e-76	294.738	1264005	fungal sp. MS379
Cluster 160	gi|460973392|gb|KC506220.1| Fungal sp. AM2013 strain 54_Gb internal transcribed spacer 1, partial sequence; 5.8S ribosomal RNA gene and internal transcribed spacer 2, complete sequence; and 28S ribosomal RNA gene, partial sequence	460973392	97.9058	191	5.23268e-87	329.824	1285386	fungal sp. AM2013
Cluster 160	gi|224975213|gb|FJ762759.1| Uncultured fungus clone Singleton_62-2947_2473 18S ribosomal RNA gene, partial sequence; internal transcribed spacer 1, complete sequence; and 5.8S ribosomal RNA gene, partial sequence	224975213	97.8355	231	1.41429e-107	398.15	175245	uncultured fungus
Cluster 160	gi|224974311|gb|FJ761857.1| Uncultured fungus clone Singleton_41-2951_3502 18S ribosomal RNA gene, partial sequence; internal transcribed spacer 1, complete sequence; and 5.8S ribosomal RNA gene, partial sequence	224974311	97.4138	232	6.58004e-106	392.61	175245	uncultured fungus
Cluster 180	gi|552954762|gb|KF312154.1| Aspergillus nomius strain JA2 internal transcribed spacer 1, partial sequence; 5.8S ribosomal RNA gene and internal transcribed spacer 2, complete sequence; and 28S ribosomal RNA gene, partial sequence	552954762	99.2188	128	5.34983e-57	230.105	41061	Aspergillus nomius
Cluster 180	gi|552954759|gb|KF312151.1| Aspergillus nomius strain P3 internal transcribed spacer 1, partial sequence; 5.8S ribosomal RNA gene and internal transcribed spacer 2, complete sequence; and 28S ribosomal RNA gene, partial sequence	552954759	99.2188	128	5.34983e-57	230.105	41061	Aspergillus nomius
Cluster 180	gi|552954757|gb|KF312149.1| Aspergillus nomius strain MW16 18S ribosomal RNA gene, partial sequence; internal transcribed spacer 1, 5.8S ribosomal RNA gene, and internal transcribed spacer 2, complete sequence; and 28S ribosomal RNA gene, partial sequence	552954757	99.2188	128	5.34983e-57	230.105	41061	Aspergillus nomius
Cluster 180	gi|540360767|gb|KC478550.1| Aspergillus nomius isolate RSPG_196 internal transcribed spacer 1, partial sequence; 5.8S ribosomal RNA gene and internal transcribed spacer 2, complete sequence; and 28S ribosomal RNA gene, partial sequence	540360767	99.2188	128	5.34983e-57	230.105	41061	Aspergillus nomius
Cluster 180	gi|537124161|gb|KF562202.1| Aspergillus nomius strain PW2959 18S ribosomal RNA gene, partial sequence; internal transcribed spacer 1, 5.8S ribosomal RNA gene, and internal transcribed spacer 2, complete sequence; and 28S ribosomal RNA gene, partial sequence	537124161	99.2188	128	5.34983e-57	230.105	41061	Aspergillus nomius
Cluster 180	gi|537124157|gb|KF562198.1| Aspergillus nomius strain PW2955 18S ribosomal RNA gene, partial sequence; internal transcribed spacer 1, 5.8S ribosomal RNA gene, and internal transcribed spacer 2, complete sequence; and 28S ribosomal RNA gene, partial sequence	537124157	99.2188	128	5.34983e-57	230.105	41061	Aspergillus nomius
Cluster 180	gi|514825667|gb|KC787006.1| Aspergillus nomius strain MIAE01249 18S ribosomal RNA gene, partial sequence; internal transcribed spacer 1 and 5.8S ribosomal RNA gene, complete sequence; and internal transcribed spacer 2, partial sequence	514825667	99.2188	128	5.34983e-57	230.105	41061	Aspergillus nomius
Cluster 180	gi|514825659|gb|KC786998.1| Aspergillus nomius strain MIAE01240 internal transcribed spacer 1, partial sequence; 5.8S ribosomal RNA gene and internal transcribed spacer 2, complete sequence; and 28S ribosomal RNA gene, partial sequence	514825659	99.2188	128	5.34983e-57	230.105	41061	Aspergillus nomius
Cluster 180	gi|514825653|gb|KC786992.1| Aspergillus nomius strain MIAE01200 18S ribosomal RNA gene, partial sequence; internal transcribed spacer 1 and 5.8S ribosomal RNA gene, complete sequence; and internal transcribed spacer 2, partial sequence	514825653	99.2188	128	5.34983e-57	230.105	41061	Aspergillus nomius
Cluster 180	gi|537124157|gb|KF562198.1| Aspergillus nomius strain PW2955 18S ribosomal RNA gene, partial sequence; internal transcribed spacer 1, 5.8S ribosomal RNA gene, and internal transcribed spacer 2, complete sequence; and 28S ribosomal RNA gene, partial sequence	537124157	97.0588	102	1.18288e-38	169.165	41061	Aspergillus nomius
Cluster 181	gi|552954757|gb|KF312149.1| Aspergillus nomius strain MW16 18S ribosomal RNA gene, partial sequence; internal transcribed spacer 1, 5.8S ribosomal RNA gene, and internal transcribed spacer 2, complete sequence; and 28S ribosomal RNA gene, partial sequence	552954757	100	118	1.15804e-53	219.025	41061	Aspergillus nomius
Cluster 181	gi|552954757|gb|KF312149.1| Aspergillus nomius strain MW16 18S ribosomal RNA gene, partial sequence; internal transcribed spacer 1, 5.8S ribosomal RNA gene, and internal transcribed spacer 2, complete sequence; and 28S ribosomal RNA gene, partial sequence	552954757	100	116	1.49801e-52	215.332	41061	Aspergillus nomius
Cluster 181	gi|514825667|gb|KC787006.1| Aspergillus nomius strain MIAE01249 18S ribosomal RNA gene, partial sequence; internal transcribed spacer 1 and 5.8S ribosomal RNA gene, complete sequence; and internal transcribed spacer 2, partial sequence	514825667	100	118	1.15804e-53	219.025	41061	Aspergillus nomius
Cluster 181	gi|514825667|gb|KC787006.1| Aspergillus nomius strain MIAE01249 18S ribosomal RNA gene, partial sequence; internal transcribed spacer 1 and 5.8S ribosomal RNA gene, complete sequence; and internal transcribed spacer 2, partial sequence	514825667	100	116	1.49801e-52	215.332	41061	Aspergillus nomius
Cluster 181	gi|514825653|gb|KC786992.1| Aspergillus nomius strain MIAE01200 18S ribosomal RNA gene, partial sequence; internal transcribed spacer 1 and 5.8S ribosomal RNA gene, complete sequence; and internal transcribed spacer 2, partial sequence	514825653	100	118	1.15804e-53	219.025	41061	Aspergillus nomius
Cluster 181	gi|514825653|gb|KC786992.1| Aspergillus nomius strain MIAE01200 18S ribosomal RNA gene, partial sequence; internal transcribed spacer 1 and 5.8S ribosomal RNA gene, complete sequence; and internal transcribed spacer 2, partial sequence	514825653	100	116	1.49801e-52	215.332	41061	Aspergillus nomius
Cluster 181	gi|514825652|gb|KC786991.1| Aspergillus nomius strain MIAE01233 18S ribosomal RNA gene, partial sequence; internal transcribed spacer 1 and 5.8S ribosomal RNA gene, complete sequence; and internal transcribed spacer 2, partial sequence	514825652	100	118	1.15804e-53	219.025	41061	Aspergillus nomius
Cluster 181	gi|514825652|gb|KC786991.1| Aspergillus nomius strain MIAE01233 18S ribosomal RNA gene, partial sequence; internal transcribed spacer 1 and 5.8S ribosomal RNA gene, complete sequence; and internal transcribed spacer 2, partial sequence	514825652	100	116	1.49801e-52	215.332	41061	Aspergillus nomius
Cluster 181	gi|434860775|gb|KC253960.1| Aspergillus nomius culture-collection UOA/HCPF<GRC>:12657 18S ribosomal RNA gene, partial sequence; internal transcribed spacer 1, 5.8S ribosomal RNA gene, and internal transcribed spacer 2, complete sequence; and 28S ribosomal RNA gene, partial sequence	434860775	100	118	1.15804e-53	219.025	41061	Aspergillus nomius
Cluster 181	gi|434860775|gb|KC253960.1| Aspergillus nomius culture-collection UOA/HCPF<GRC>:12657 18S ribosomal RNA gene, partial sequence; internal transcribed spacer 1, 5.8S ribosomal RNA gene, and internal transcribed spacer 2, complete sequence; and 28S ribosomal RNA gene, partial sequence	434860775	100	116	1.49801e-52	215.332	41061	Aspergillus nomius
Cluster 181	gi|394784754|gb|JQ781731.1| Aspergillus zhaoqingensis isolate A15B 18S ribosomal RNA gene, partial sequence; internal transcribed spacer 1, 5.8S ribosomal RNA gene, and internal transcribed spacer 2, complete sequence; and 28S ribosomal RNA gene, partial sequence	394784754	100	118	1.15804e-53	219.025	656921	Aspergillus zhaoqingensis
Cluster 181	gi|394784754|gb|JQ781731.1| Aspergillus zhaoqingensis isolate A15B 18S ribosomal RNA gene, partial sequence; internal transcribed spacer 1, 5.8S ribosomal RNA gene, and internal transcribed spacer 2, complete sequence; and 28S ribosomal RNA gene, partial sequence	394784754	100	116	1.49801e-52	215.332	656921	Aspergillus zhaoqingensis
Cluster 181	gi|394784746|gb|JQ781730.1| Aspergillus nomius isolate A15A 18S ribosomal RNA gene, partial sequence; internal transcribed spacer 1, 5.8S ribosomal RNA gene, and internal transcribed spacer 2, complete sequence; and 28S ribosomal RNA gene, partial sequence	394784746	100	118	1.15804e-53	219.025	41061	Aspergillus nomius
Cluster 181	gi|394784746|gb|JQ781730.1| Aspergillus nomius isolate A15A 18S ribosomal RNA gene, partial sequence; internal transcribed spacer 1, 5.8S ribosomal RNA gene, and internal transcribed spacer 2, complete sequence; and 28S ribosomal RNA gene, partial sequence	394784746	100	116	1.49801e-52	215.332	41061	Aspergillus nomius
Cluster 181	gi|394784719|gb|JQ781727.1| Aspergillus nomius isolate A12B 18S ribosomal RNA gene, partial sequence; internal transcribed spacer 1, 5.8S ribosomal RNA gene, and internal transcribed spacer 2, complete sequence; and 28S ribosomal RNA gene, partial sequence	394784719	100	118	1.15804e-53	219.025	41061	Aspergillus nomius
Cluster 181	gi|394784719|gb|JQ781727.1| Aspergillus nomius isolate A12B 18S ribosomal RNA gene, partial sequence; internal transcribed spacer 1, 5.8S ribosomal RNA gene, and internal transcribed spacer 2, complete sequence; and 28S ribosomal RNA gene, partial sequence	394784719	100	116	1.49801e-52	215.332	41061	Aspergillus nomius
Cluster 181	gi|394784710|gb|JQ781726.1| Aspergillus nomius isolate A12A 18S ribosomal RNA gene, partial sequence; internal transcribed spacer 1, 5.8S ribosomal RNA gene, and internal transcribed spacer 2, complete sequence; and 28S ribosomal RNA gene, partial sequence	394784710	100	118	1.15804e-53	219.025	41061	Aspergillus nomius
Cluster 181	gi|394784710|gb|JQ781726.1| Aspergillus nomius isolate A12A 18S ribosomal RNA gene, partial sequence; internal transcribed spacer 1, 5.8S ribosomal RNA gene, and internal transcribed spacer 2, complete sequence; and 28S ribosomal RNA gene, partial sequence	394784710	100	116	1.49801e-52	215.332	41061	Aspergillus nomius
Cluster 203	gi|552954762|gb|KF312154.1| Aspergillus nomius strain JA2 internal transcribed spacer 1, partial sequence; 5.8S ribosomal RNA gene and internal transcribed spacer 2, complete sequence; and 28S ribosomal RNA gene, partial sequence	552954762	97.6744	129	3.17024e-54	220.872	41061	Aspergillus nomius
Cluster 203	gi|552954759|gb|KF312151.1| Aspergillus nomius strain P3 internal transcribed spacer 1, partial sequence; 5.8S ribosomal RNA gene and internal transcribed spacer 2, complete sequence; and 28S ribosomal RNA gene, partial sequence	552954759	97.6744	129	3.17024e-54	220.872	41061	Aspergillus nomius
Cluster 203	gi|552954757|gb|KF312149.1| Aspergillus nomius strain MW16 18S ribosomal RNA gene, partial sequence; internal transcribed spacer 1, 5.8S ribosomal RNA gene, and internal transcribed spacer 2, complete sequence; and 28S ribosomal RNA gene, partial sequence	552954757	97.6744	129	3.17024e-54	220.872	41061	Aspergillus nomius
Cluster 203	gi|540360767|gb|KC478550.1| Aspergillus nomius isolate RSPG_196 internal transcribed spacer 1, partial sequence; 5.8S ribosomal RNA gene and internal transcribed spacer 2, complete sequence; and 28S ribosomal RNA gene, partial sequence	540360767	97.6744	129	3.17024e-54	220.872	41061	Aspergillus nomius
Cluster 203	gi|537124161|gb|KF562202.1| Aspergillus nomius strain PW2959 18S ribosomal RNA gene, partial sequence; internal transcribed spacer 1, 5.8S ribosomal RNA gene, and internal transcribed spacer 2, complete sequence; and 28S ribosomal RNA gene, partial sequence	537124161	97.6744	129	3.17024e-54	220.872	41061	Aspergillus nomius
Cluster 203	gi|537124157|gb|KF562198.1| Aspergillus nomius strain PW2955 18S ribosomal RNA gene, partial sequence; internal transcribed spacer 1, 5.8S ribosomal RNA gene, and internal transcribed spacer 2, complete sequence; and 28S ribosomal RNA gene, partial sequence	537124157	97.6744	129	3.17024e-54	220.872	41061	Aspergillus nomius
Cluster 203	gi|514825667|gb|KC787006.1| Aspergillus nomius strain MIAE01249 18S ribosomal RNA gene, partial sequence; internal transcribed spacer 1 and 5.8S ribosomal RNA gene, complete sequence; and internal transcribed spacer 2, partial sequence	514825667	97.6744	129	3.17024e-54	220.872	41061	Aspergillus nomius
Cluster 203	gi|514825659|gb|KC786998.1| Aspergillus nomius strain MIAE01240 internal transcribed spacer 1, partial sequence; 5.8S ribosomal RNA gene and internal transcribed spacer 2, complete sequence; and 28S ribosomal RNA gene, partial sequence	514825659	97.6744	129	3.17024e-54	220.872	41061	Aspergillus nomius
Cluster 203	gi|514825653|gb|KC786992.1| Aspergillus nomius strain MIAE01200 18S ribosomal RNA gene, partial sequence; internal transcribed spacer 1 and 5.8S ribosomal RNA gene, complete sequence; and internal transcribed spacer 2, partial sequence	514825653	97.6744	129	3.17024e-54	220.872	41061	Aspergillus nomius
Cluster 206	gi|552954762|gb|KF312154.1| Aspergillus nomius strain JA2 internal transcribed spacer 1, partial sequence; 5.8S ribosomal RNA gene and internal transcribed spacer 2, complete sequence; and 28S ribosomal RNA gene, partial sequence	552954762	97.6923	130	3.17024e-54	220.872	41061	Aspergillus nomius
Cluster 206	gi|552954759|gb|KF312151.1| Aspergillus nomius strain P3 internal transcribed spacer 1, partial sequence; 5.8S ribosomal RNA gene and internal transcribed spacer 2, complete sequence; and 28S ribosomal RNA gene, partial sequence	552954759	97.6923	130	3.17024e-54	220.872	41061	Aspergillus nomius
Cluster 206	gi|552954757|gb|KF312149.1| Aspergillus nomius strain MW16 18S ribosomal RNA gene, partial sequence; internal transcribed spacer 1, 5.8S ribosomal RNA gene, and internal transcribed spacer 2, complete sequence; and 28S ribosomal RNA gene, partial sequence	552954757	97.6923	130	3.17024e-54	220.872	41061	Aspergillus nomius
Cluster 206	gi|540360767|gb|KC478550.1| Aspergillus nomius isolate RSPG_196 internal transcribed spacer 1, partial sequence; 5.8S ribosomal RNA gene and internal transcribed spacer 2, complete sequence; and 28S ribosomal RNA gene, partial sequence	540360767	97.6923	130	3.17024e-54	220.872	41061	Aspergillus nomius
Cluster 206	gi|537124161|gb|KF562202.1| Aspergillus nomius strain PW2959 18S ribosomal RNA gene, partial sequence; internal transcribed spacer 1, 5.8S ribosomal RNA gene, and internal transcribed spacer 2, complete sequence; and 28S ribosomal RNA gene, partial sequence	537124161	97.6923	130	3.17024e-54	220.872	41061	Aspergillus nomius
Cluster 206	gi|537124157|gb|KF562198.1| Aspergillus nomius strain PW2955 18S ribosomal RNA gene, partial sequence; internal transcribed spacer 1, 5.8S ribosomal RNA gene, and internal transcribed spacer 2, complete sequence; and 28S ribosomal RNA gene, partial sequence	537124157	97.6923	130	3.17024e-54	220.872	41061	Aspergillus nomius
Cluster 206	gi|514825667|gb|KC787006.1| Aspergillus nomius strain MIAE01249 18S ribosomal RNA gene, partial sequence; internal transcribed spacer 1 and 5.8S ribosomal RNA gene, complete sequence; and internal transcribed spacer 2, partial sequence	514825667	97.6923	130	3.17024e-54	220.872	41061	Aspergillus nomius
Cluster 206	gi|514825659|gb|KC786998.1| Aspergillus nomius strain MIAE01240 internal transcribed spacer 1, partial sequence; 5.8S ribosomal RNA gene and internal transcribed spacer 2, complete sequence; and 28S ribosomal RNA gene, partial sequence	514825659	97.6923	130	3.17024e-54	220.872	41061	Aspergillus nomius
Cluster 206	gi|514825653|gb|KC786992.1| Aspergillus nomius strain MIAE01200 18S ribosomal RNA gene, partial sequence; internal transcribed spacer 1 and 5.8S ribosomal RNA gene, complete sequence; and internal transcribed spacer 2, partial sequence	514825653	97.6923	130	3.17024e-54	220.872	41061	Aspergillus nomius
Cluster 206	gi|514825652|gb|KC786991.1| Aspergillus nomius strain MIAE01233 18S ribosomal RNA gene, partial sequence; internal transcribed spacer 1 and 5.8S ribosomal RNA gene, complete sequence; and internal transcribed spacer 2, partial sequence	514825652	97.6923	130	3.17024e-54	220.872	41061	Aspergillus nomius
Cluster 207	gi|552954762|gb|KF312154.1| Aspergillus nomius strain JA2 internal transcribed spacer 1, partial sequence; 5.8S ribosomal RNA gene and internal transcribed spacer 2, complete sequence; and 28S ribosomal RNA gene, partial sequence	552954762	97.6923	130	3.17024e-54	220.872	41061	Aspergillus nomius
Cluster 207	gi|552954759|gb|KF312151.1| Aspergillus nomius strain P3 internal transcribed spacer 1, partial sequence; 5.8S ribosomal RNA gene and internal transcribed spacer 2, complete sequence; and 28S ribosomal RNA gene, partial sequence	552954759	97.6923	130	3.17024e-54	220.872	41061	Aspergillus nomius
Cluster 207	gi|552954757|gb|KF312149.1| Aspergillus nomius strain MW16 18S ribosomal RNA gene, partial sequence; internal transcribed spacer 1, 5.8S ribosomal RNA gene, and internal transcribed spacer 2, complete sequence; and 28S ribosomal RNA gene, partial sequence	552954757	97.6923	130	3.17024e-54	220.872	41061	Aspergillus nomius
Cluster 207	gi|540360767|gb|KC478550.1| Aspergillus nomius isolate RSPG_196 internal transcribed spacer 1, partial sequence; 5.8S ribosomal RNA gene and internal transcribed spacer 2, complete sequence; and 28S ribosomal RNA gene, partial sequence	540360767	97.6923	130	3.17024e-54	220.872	41061	Aspergillus nomius
Cluster 207	gi|537124161|gb|KF562202.1| Aspergillus nomius strain PW2959 18S ribosomal RNA gene, partial sequence; internal transcribed spacer 1, 5.8S ribosomal RNA gene, and internal transcribed spacer 2, complete sequence; and 28S ribosomal RNA gene, partial sequence	537124161	97.6923	130	3.17024e-54	220.872	41061	Aspergillus nomius
Cluster 207	gi|537124157|gb|KF562198.1| Aspergillus nomius strain PW2955 18S ribosomal RNA gene, partial sequence; internal transcribed spacer 1, 5.8S ribosomal RNA gene, and internal transcribed spacer 2, complete sequence; and 28S ribosomal RNA gene, partial sequence	537124157	97.6923	130	3.17024e-54	220.872	41061	Aspergillus nomius
Cluster 207	gi|514825667|gb|KC787006.1| Aspergillus nomius strain MIAE01249 18S ribosomal RNA gene, partial sequence; internal transcribed spacer 1 and 5.8S ribosomal RNA gene, complete sequence; and internal transcribed spacer 2, partial sequence	514825667	97.6923	130	3.17024e-54	220.872	41061	Aspergillus nomius
Cluster 207	gi|514825659|gb|KC786998.1| Aspergillus nomius strain MIAE01240 internal transcribed spacer 1, partial sequence; 5.8S ribosomal RNA gene and internal transcribed spacer 2, complete sequence; and 28S ribosomal RNA gene, partial sequence	514825659	97.6923	130	3.17024e-54	220.872	41061	Aspergillus nomius
Cluster 207	gi|514825653|gb|KC786992.1| Aspergillus nomius strain MIAE01200 18S ribosomal RNA gene, partial sequence; internal transcribed spacer 1 and 5.8S ribosomal RNA gene, complete sequence; and internal transcribed spacer 2, partial sequence	514825653	97.6923	130	3.17024e-54	220.872	41061	Aspergillus nomius
Cluster 214	gi|530341701|gb|KF367488.1| Eurotium sp. BRO-2013 18S ribosomal RNA gene, partial sequence; internal transcribed spacer 1, 5.8S ribosomal RNA gene, and internal transcribed spacer 2, complete sequence; and 28S ribosomal RNA gene, partial sequence	530341701	98.6486	222	2.27146e-105	390.763	1354942	Eurotium sp. BRO-2013
Cluster 214	gi|527690583|gb|KF225709.1| Uncultured fungus clone Kw8 18S ribosomal RNA gene, partial sequence; internal transcribed spacer 1, complete sequence; and 5.8S ribosomal RNA gene, partial sequence	527690583	98.6486	222	2.27146e-105	390.763	175245	uncultured fungus
Cluster 214	gi|443429691|gb|KC009789.1| Aspergillus niveoglaucus strain H09-047 18S ribosomal RNA gene, partial sequence; internal transcribed spacer 1, 5.8S ribosomal RNA gene, and internal transcribed spacer 2, complete sequence; and 28S ribosomal RNA gene, partial sequence	443429691	98.6486	222	2.27146e-105	390.763	41417	Aspergillus niveoglaucus
Cluster 214	gi|387582924|gb|JQ666340.1| Uncultured soil fungus clone BL21 18S ribosomal RNA gene, partial sequence; internal transcribed spacer 1, 5.8S ribosomal RNA gene, and internal transcribed spacer 2, complete sequence; and 28S ribosomal RNA gene, partial sequence	387582924	98.6486	222	2.27146e-105	390.763	167647	uncultured soil fungus
Cluster 214	gi|363500773|gb|JN905056.1| Uncultured fungus clone MOTU_2255_GYUGVSB04INFKL 18S ribosomal RNA gene, partial sequence; internal transcribed spacer 1, complete sequence; and 5.8S ribosomal RNA gene, partial sequence	363500773	98.6486	222	2.27146e-105	390.763	175245	uncultured fungus
Cluster 214	gi|312232204|gb|GU122906.1| Uncultured fungus clone 46 18S ribosomal RNA gene, partial sequence; internal transcribed spacer 1 and 5.8S ribosomal RNA gene, complete sequence; and internal transcribed spacer 2, partial sequence	312232204	98.6486	222	2.27146e-105	390.763	175245	uncultured fungus
Cluster 214	gi|312232203|gb|GU122905.1| Uncultured fungus clone 45 18S ribosomal RNA gene, partial sequence; internal transcribed spacer 1 and 5.8S ribosomal RNA gene, complete sequence; and internal transcribed spacer 2, partial sequence	312232203	98.6486	222	2.27146e-105	390.763	175245	uncultured fungus
Cluster 214	gi|300078303|gb|GU054226.1| Uncultured fungus clone L042886-122-066-A09 internal transcribed spacer 1, partial sequence; 5.8S ribosomal RNA gene, complete sequence; and internal transcribed spacer 2, partial sequence	300078303	98.6486	222	2.27146e-105	390.763	175245	uncultured fungus
Cluster 214	gi|300078295|gb|GU054218.1| Uncultured fungus clone L042885-122-065-H02 internal transcribed spacer 1, partial sequence; 5.8S ribosomal RNA gene, complete sequence; and internal transcribed spacer 2, partial sequence	300078295	98.6486	222	2.27146e-105	390.763	175245	uncultured fungus
Cluster 214	gi|307548370|dbj|AB190376.1| Capronia semiimmersa genes for 18S rRNA, ITS1, 5.8S rRNA, ITS2, 26S rRNA, partial and complete sequence, strain: IFM 51361	307548370	98.6486	222	2.27146e-105	390.763	5601	Capronia semiimmersa
Cluster 225	gi|556017472|gb|KF414684.1| Penicillium citrinum strain LCJ 233 18S ribosomal RNA gene, partial sequence; internal transcribed spacer 1, 5.8S ribosomal RNA gene, and internal transcribed spacer 2, complete sequence; and 28S ribosomal RNA gene, partial sequence	556017472	97.2973	222	8.18456e-100	372.297	5077	Penicillium citrinum
Cluster 225	gi|556017470|gb|KF414682.1| Penicillium citrinum strain LCJ 222 18S ribosomal RNA gene, partial sequence; internal transcribed spacer 1, 5.8S ribosomal RNA gene, and internal transcribed spacer 2, complete sequence; and 28S ribosomal RNA gene, partial sequence	556017470	97.2973	222	8.18456e-100	372.297	5077	Penicillium citrinum
Cluster 225	gi|555635607|gb|KF436219.1| Fungal endophyte culture-collection STRI:ICBG-Panama:TK1559 18S ribosomal RNA gene, partial sequence; internal transcribed spacer 1, 5.8S ribosomal RNA gene, and internal transcribed spacer 2, complete sequence; and 28S ribosomal RNA gene, partial sequence	555635607	97.2973	222	8.18456e-100	372.297	410823	fungal endophyte
Cluster 225	gi|545879634|gb|KF285998.1| Penicillium citrinum strain 10t2F 18S ribosomal RNA gene, partial sequence	545879634	97.2973	222	8.18456e-100	372.297	5077	Penicillium citrinum
Cluster 225	gi|530445320|gb|KF129059.1| Penicillium citrinum strain NASC3 18S ribosomal RNA gene, partial sequence; internal transcribed spacer 1, 5.8S ribosomal RNA gene, and internal transcribed spacer 2, complete sequence; and 28S ribosomal RNA gene, partial sequence	530445320	97.2973	222	8.18456e-100	372.297	5077	Penicillium citrinum
Cluster 225	gi|514825701|gb|KC787040.1| Penicillium citrinum strain MIAE01308 18S ribosomal RNA gene, partial sequence; internal transcribed spacer 1 and 5.8S ribosomal RNA gene, complete sequence; and internal transcribed spacer 2, partial sequence	514825701	97.2973	222	8.18456e-100	372.297	5077	Penicillium citrinum
Cluster 225	gi|479335940|gb|KC344966.1| Penicillium citrinum strain a2s6_6 18S ribosomal RNA gene, partial sequence; internal transcribed spacer 1, 5.8S ribosomal RNA gene, and internal transcribed spacer 2, complete sequence; and 28S ribosomal RNA gene, partial sequence	479335940	97.2973	222	8.18456e-100	372.297	5077	Penicillium citrinum
Cluster 225	gi|479335936|gb|KC344962.1| Penicillium citrinum strain a1s4_d52 18S ribosomal RNA gene, partial sequence; internal transcribed spacer 1, 5.8S ribosomal RNA gene, and internal transcribed spacer 2, complete sequence; and 28S ribosomal RNA gene, partial sequence	479335936	97.2973	222	8.18456e-100	372.297	5077	Penicillium citrinum
Cluster 225	gi|479335934|gb|KC344960.1| Penicillium citrinum strain a1s2_d37 18S ribosomal RNA gene, partial sequence; internal transcribed spacer 1, 5.8S ribosomal RNA gene, and internal transcribed spacer 2, complete sequence; and 28S ribosomal RNA gene, partial sequence	479335934	97.2973	222	8.18456e-100	372.297	5077	Penicillium citrinum
Cluster 225	gi|442565982|gb|KC181942.1| Penicillium sp. 5a_co2 18S ribosomal RNA gene, partial sequence; internal transcribed spacer 1, 5.8S ribosomal RNA gene, and internal transcribed spacer 2, complete sequence; and 28S ribosomal RNA gene, partial sequence	442565982	97.2973	222	8.18456e-100	372.297	1282812	Penicillium sp. 5a_co2
Cluster 235	gi|556017472|gb|KF414684.1| Penicillium citrinum strain LCJ 233 18S ribosomal RNA gene, partial sequence; internal transcribed spacer 1, 5.8S ribosomal RNA gene, and internal transcribed spacer 2, complete sequence; and 28S ribosomal RNA gene, partial sequence	556017472	98.6425	221	8.08409e-105	388.917	5077	Penicillium citrinum
Cluster 235	gi|556017470|gb|KF414682.1| Penicillium citrinum strain LCJ 222 18S ribosomal RNA gene, partial sequence; internal transcribed spacer 1, 5.8S ribosomal RNA gene, and internal transcribed spacer 2, complete sequence; and 28S ribosomal RNA gene, partial sequence	556017470	98.6425	221	8.08409e-105	388.917	5077	Penicillium citrinum
Cluster 235	gi|555635607|gb|KF436219.1| Fungal endophyte culture-collection STRI:ICBG-Panama:TK1559 18S ribosomal RNA gene, partial sequence; internal transcribed spacer 1, 5.8S ribosomal RNA gene, and internal transcribed spacer 2, complete sequence; and 28S ribosomal RNA gene, partial sequence	555635607	98.6425	221	8.08409e-105	388.917	410823	fungal endophyte
Cluster 235	gi|545879634|gb|KF285998.1| Penicillium citrinum strain 10t2F 18S ribosomal RNA gene, partial sequence	545879634	98.6425	221	8.08409e-105	388.917	5077	Penicillium citrinum
Cluster 235	gi|530445320|gb|KF129059.1| Penicillium citrinum strain NASC3 18S ribosomal RNA gene, partial sequence; internal transcribed spacer 1, 5.8S ribosomal RNA gene, and internal transcribed spacer 2, complete sequence; and 28S ribosomal RNA gene, partial sequence	530445320	98.6425	221	8.08409e-105	388.917	5077	Penicillium citrinum
Cluster 235	gi|514825701|gb|KC787040.1| Penicillium citrinum strain MIAE01308 18S ribosomal RNA gene, partial sequence; internal transcribed spacer 1 and 5.8S ribosomal RNA gene, complete sequence; and internal transcribed spacer 2, partial sequence	514825701	98.6425	221	8.08409e-105	388.917	5077	Penicillium citrinum
Cluster 235	gi|479335940|gb|KC344966.1| Penicillium citrinum strain a2s6_6 18S ribosomal RNA gene, partial sequence; internal transcribed spacer 1, 5.8S ribosomal RNA gene, and internal transcribed spacer 2, complete sequence; and 28S ribosomal RNA gene, partial sequence	479335940	98.6425	221	8.08409e-105	388.917	5077	Penicillium citrinum
Cluster 235	gi|479335936|gb|KC344962.1| Penicillium citrinum strain a1s4_d52 18S ribosomal RNA gene, partial sequence; internal transcribed spacer 1, 5.8S ribosomal RNA gene, and internal transcribed spacer 2, complete sequence; and 28S ribosomal RNA gene, partial sequence	479335936	98.6425	221	8.08409e-105	388.917	5077	Penicillium citrinum
Cluster 235	gi|479335934|gb|KC344960.1| Penicillium citrinum strain a1s2_d37 18S ribosomal RNA gene, partial sequence; internal transcribed spacer 1, 5.8S ribosomal RNA gene, and internal transcribed spacer 2, complete sequence; and 28S ribosomal RNA gene, partial sequence	479335934	98.6425	221	8.08409e-105	388.917	5077	Penicillium citrinum
Cluster 235	gi|442565982|gb|KC181942.1| Penicillium sp. 5a_co2 18S ribosomal RNA gene, partial sequence; internal transcribed spacer 1, 5.8S ribosomal RNA gene, and internal transcribed spacer 2, complete sequence; and 28S ribosomal RNA gene, partial sequence	442565982	98.6425	221	8.08409e-105	388.917	1282812	Penicillium sp. 5a_co2
Cluster 238	gi|82734131|emb|AM159632.1| Eurotium amstelodami partial ITS1, clone K36	82734131	99.0991	222	1.34322e-107	398.15	5054	Aspergillus amstelodami
Cluster 238	gi|82734127|emb|AM159628.1| Eurotium amstelodami partial ITS1, clone K56	82734127	99.0991	222	1.34322e-107	398.15	5054	Aspergillus amstelodami
Cluster 238	gi|551533981|gb|KF031322.1| Eurotium amstelodami strain 3.19 18S ribosomal RNA gene, partial sequence; internal transcribed spacer 1, 5.8S ribosomal RNA gene, and internal transcribed spacer 2, complete sequence; and 28S ribosomal RNA gene, partial sequence	551533981	99.095	221	4.83107e-107	396.303	5054	Aspergillus amstelodami
Cluster 238	gi|545686296|dbj|AB705150.1| Aspergillus rubrum genes for 18S rRNA, ITS1, 5.8S rRNA, ITS2, 28S rRNA, partial and complete sequence, strain: C248F	545686296	99.095	221	4.83107e-107	396.303	396024	Aspergillus ruber
Cluster 238	gi|410175757|dbj|AB758865.1| Eurotium sp. IR1M genes for 18S rRNA, ITS1, 5.8S rRNA, ITS2, 28S rRNA, partial and complete sequence	410175757	99.095	221	4.83107e-107	396.303	1247131	Eurotium sp. IR1M
Cluster 238	gi|402170429|gb|JX232274.1| Eurotium rubrum strain SGE27 18S ribosomal RNA gene, partial sequence; internal transcribed spacer 1, 5.8S ribosomal RNA gene, and internal transcribed spacer 2, complete sequence; and 28S ribosomal RNA gene, partial sequence	402170429	99.095	221	4.83107e-107	396.303	396024	Aspergillus ruber
Cluster 238	gi|299893702|gb|GU988901.1| Aspergillus sp. CCHA internal transcribed spacer 1, partial sequence; 5.8S ribosomal RNA gene, complete sequence; and internal transcribed spacer 2, partial sequence	299893702	99.095	221	4.83107e-107	396.303	859372	Aspergillus sp. CCHA
Cluster 238	gi|354720340|gb|JF289083.1| Uncultured fungus clone L046937-122-075-A12-unis 18S ribosomal RNA gene, partial sequence; internal transcribed spacer 1, 5.8S ribosomal RNA gene, and internal transcribed spacer 2, complete sequence; and 28S ribosomal RNA gene, partial sequence	354720340	99.095	221	4.83107e-107	396.303	175245	uncultured fungus
Cluster 238	gi|354720333|gb|JF289076.1| Uncultured fungus clone L046937-122-075-B02-unis 18S ribosomal RNA gene, partial sequence; internal transcribed spacer 1, 5.8S ribosomal RNA gene, and internal transcribed spacer 2, complete sequence; and 28S ribosomal RNA gene, partial sequence	354720333	99.095	221	4.83107e-107	396.303	175245	uncultured fungus
Cluster 238	gi|335877942|gb|JF409911.1| Scrophularia pruinosa voucher 38269 (TUH) 18S ribosomal RNA gene, partial sequence; internal transcribed spacer 1, 5.8S ribosomal RNA gene, and internal transcribed spacer 2, complete sequence; and 28S ribosomal RNA gene, partial sequence	335877942	99.095	221	4.83107e-107	396.303	1042518	Scrophularia pruinosa
Cluster 24	gi|103485081|dbj|AB260871.1| Litsea glutinosa genes for ITS1, 5.8S rRNA, ITS2 and 26S rRNA, partial and complete sequence, specimen_voucher: MAK:XX.B. 62	103485081	97.7974	227	3.73828e-104	387.07	136122	Litsea glutinosa
Cluster 243	gi|552954762|gb|KF312154.1| Aspergillus nomius strain JA2 internal transcribed spacer 1, partial sequence; 5.8S ribosomal RNA gene and internal transcribed spacer 2, complete sequence; and 28S ribosomal RNA gene, partial sequence	552954762	98.4496	129	6.70751e-56	226.412	41061	Aspergillus nomius
Cluster 243	gi|552954759|gb|KF312151.1| Aspergillus nomius strain P3 internal transcribed spacer 1, partial sequence; 5.8S ribosomal RNA gene and internal transcribed spacer 2, complete sequence; and 28S ribosomal RNA gene, partial sequence	552954759	98.4496	129	6.70751e-56	226.412	41061	Aspergillus nomius
Cluster 243	gi|552954757|gb|KF312149.1| Aspergillus nomius strain MW16 18S ribosomal RNA gene, partial sequence; internal transcribed spacer 1, 5.8S ribosomal RNA gene, and internal transcribed spacer 2, complete sequence; and 28S ribosomal RNA gene, partial sequence	552954757	98.4496	129	6.70751e-56	226.412	41061	Aspergillus nomius
Cluster 243	gi|540360767|gb|KC478550.1| Aspergillus nomius isolate RSPG_196 internal transcribed spacer 1, partial sequence; 5.8S ribosomal RNA gene and internal transcribed spacer 2, complete sequence; and 28S ribosomal RNA gene, partial sequence	540360767	98.4496	129	6.70751e-56	226.412	41061	Aspergillus nomius
Cluster 243	gi|537124161|gb|KF562202.1| Aspergillus nomius strain PW2959 18S ribosomal RNA gene, partial sequence; internal transcribed spacer 1, 5.8S ribosomal RNA gene, and internal transcribed spacer 2, complete sequence; and 28S ribosomal RNA gene, partial sequence	537124161	98.4496	129	6.70751e-56	226.412	41061	Aspergillus nomius
Cluster 243	gi|537124157|gb|KF562198.1| Aspergillus nomius strain PW2955 18S ribosomal RNA gene, partial sequence; internal transcribed spacer 1, 5.8S ribosomal RNA gene, and internal transcribed spacer 2, complete sequence; and 28S ribosomal RNA gene, partial sequence	537124157	98.4496	129	6.70751e-56	226.412	41061	Aspergillus nomius
Cluster 243	gi|514825667|gb|KC787006.1| Aspergillus nomius strain MIAE01249 18S ribosomal RNA gene, partial sequence; internal transcribed spacer 1 and 5.8S ribosomal RNA gene, complete sequence; and internal transcribed spacer 2, partial sequence	514825667	98.4496	129	6.70751e-56	226.412	41061	Aspergillus nomius
Cluster 243	gi|514825659|gb|KC786998.1| Aspergillus nomius strain MIAE01240 internal transcribed spacer 1, partial sequence; 5.8S ribosomal RNA gene and internal transcribed spacer 2, complete sequence; and 28S ribosomal RNA gene, partial sequence	514825659	98.4496	129	6.70751e-56	226.412	41061	Aspergillus nomius
Cluster 243	gi|514825653|gb|KC786992.1| Aspergillus nomius strain MIAE01200 18S ribosomal RNA gene, partial sequence; internal transcribed spacer 1 and 5.8S ribosomal RNA gene, complete sequence; and internal transcribed spacer 2, partial sequence	514825653	98.4496	129	6.70751e-56	226.412	41061	Aspergillus nomius
Cluster 258	gi|532761569|gb|KC964547.1| Lasiodiplodia theobromae isolate PHLO10 18S ribosomal RNA gene, partial sequence; internal transcribed spacer 1, 5.8S ribosomal RNA gene, and internal transcribed spacer 2, complete sequence; and 28S ribosomal RNA gene, partial sequence	532761569	98.1735	219	4.81388e-102	379.683	45133	Lasiodiplodia theobromae
Cluster 258	gi|532761567|gb|KC964546.1| Lasiodiplodia theobromae isolate PHLO9 18S ribosomal RNA gene, partial sequence; internal transcribed spacer 1, 5.8S ribosomal RNA gene, and internal transcribed spacer 2, complete sequence; and 28S ribosomal RNA gene, partial sequence	532761567	98.1735	219	4.81388e-102	379.683	45133	Lasiodiplodia theobromae
Cluster 258	gi|529156812|gb|KC442315.1| Lasiodiplodia theobromae 18S ribosomal RNA gene, partial sequence; internal transcribed spacer 1, 5.8S ribosomal RNA gene, and internal transcribed spacer 2, complete sequence; and 28S ribosomal RNA gene, partial sequence	529156812	98.1735	219	4.81388e-102	379.683	45133	Lasiodiplodia theobromae
Cluster 258	gi|523788585|gb|KC816059.1| Lasiodiplodia theobromae strain m120726 18S ribosomal RNA gene, partial sequence; internal transcribed spacer 1, 5.8S ribosomal RNA gene, and internal transcribed spacer 2, complete sequence; and 28S ribosomal RNA gene, partial sequence	523788585	98.1735	219	4.81388e-102	379.683	45133	Lasiodiplodia theobromae
Cluster 258	gi|459585966|gb|JX275794.1| Lasiodiplodia theobromae strain SHYAG internal transcribed spacer 1, partial sequence; 5.8S~~ ribosomal RNA gene and internal transcribed spacer 2, complete sequence; and 28S~~ ribosomal RNA gene, partial sequence	459585966	98.1735	219	4.81388e-102	379.683	45133	Lasiodiplodia theobromae
Cluster 258	gi|482635860|gb|KC511597.1| Lasiodiplodia theobromae strain FJAT-9860 18S ribosomal RNA gene, partial sequence; internal transcribed spacer 1, 5.8S ribosomal RNA gene, and internal transcribed spacer 2, complete sequence; and 28S ribosomal RNA gene, partial sequence	482635860	98.1735	219	4.81388e-102	379.683	45133	Lasiodiplodia theobromae
Cluster 258	gi|425886272|gb|JX464098.1| Lasiodiplodia viticola strain CMM4014 18S ribosomal RNA gene, partial sequence; internal transcribed spacer 1, 5.8S ribosomal RNA gene, and internal transcribed spacer 2, complete sequence; and 28S ribosomal RNA gene, partial sequence >gi|459585959|gb|JX275787.1| Lasiodiplodia theobromae strain HBQJZ01S 18S ribosomal RNA gene, partial sequence; internal transcribed spa…	425886272	98.1735	219	4.81388e-102	379.683	1046589	Lasiodiplodia viticola
Cluster 258	gi|349807147|gb|JN398376.1| Botryosphaeria rhodina isolate Flswc6b 18S ribosomal RNA gene, partial sequence; internal transcribed spacer 1, 5.8S ribosomal RNA gene, and internal transcribed spacer 2, complete sequence; and 28S ribosomal RNA gene, partial sequence	349807147	98.1735	219	4.81388e-102	379.683	45133	Lasiodiplodia theobromae
Cluster 258	gi|441494233|gb|JX982240.1| Lasiodiplodia theobromae strain MG54-1 internal transcribed spacer 1, partial sequence; 5.8S ribosomal RNA gene and internal transcribed spacer 2, complete sequence; and 28S ribosomal RNA gene, partial sequence	441494233	98.1735	219	4.81388e-102	379.683	45133	Lasiodiplodia theobromae
Cluster 258	gi|428231348|gb|JX857167.1| Lasiodiplodia theobromae isolate HYMS42 18S ribosomal RNA gene, partial sequence; internal transcribed spacer 1, 5.8S ribosomal RNA gene, and internal transcribed spacer 2, complete sequence; and 28S ribosomal RNA gene, partial sequence	428231348	98.1735	219	4.81388e-102	379.683	45133	Lasiodiplodia theobromae
Cluster 259	gi|366091081|gb|JN542527.1| Phoma multirostrata 18S ribosomal RNA gene, partial sequence; internal transcribed spacer 1, 5.8S ribosomal RNA gene, and internal transcribed spacer 2, complete sequence; and 28S ribosomal RNA gene, partial sequence	366091081	98.6301	219	1.03468e-103	385.223	73003	Phoma multirostrata
Cluster 259	gi|366091077|gb|JN542523.1| Boeremia foveata 18S ribosomal RNA gene, partial sequence; internal transcribed spacer 1, 5.8S ribosomal RNA gene, and internal transcribed spacer 2, complete sequence; and 28S ribosomal RNA gene, partial sequence	366091077	98.6301	219	1.03468e-103	385.223	749552	Boeremia foveata
Cluster 259	gi|328930028|gb|JF422728.1| Alternaria porri isolate AP-14 18S ribosomal RNA gene, partial sequence; internal transcribed spacer 1, 5.8S ribosomal RNA gene, and internal transcribed spacer 2, complete sequence; and 28S ribosomal RNA gene, partial sequence	328930028	98.6301	219	1.03468e-103	385.223	48098	Alternaria porri
Cluster 259	gi|328930016|gb|HQ821484.1| Alternaria porri strain AP-15 18S ribosomal RNA gene, partial sequence; internal transcribed spacer 1, 5.8S ribosomal RNA gene, and internal transcribed spacer 2, complete sequence; and 28S ribosomal RNA gene, partial sequence	328930016	98.6301	219	1.03468e-103	385.223	48098	Alternaria porri
Cluster 259	gi|346654866|gb|JN207265.1| Phoma sp. P9E4 18S ribosomal RNA gene, partial sequence; internal transcribed spacer 1, 5.8S ribosomal RNA gene, and internal transcribed spacer 2, complete sequence; and 28S ribosomal RNA gene, partial sequence	346654866	98.6301	219	1.03468e-103	385.223	1084901	Phoma sp. P9E4
Cluster 259	gi|194371450|gb|EU645725.1| Fungal sp. JO13 18S ribosomal RNA gene, partial sequence; internal transcribed spacer 1, 5.8S ribosomal RNA gene, and internal transcribed spacer 2, complete sequence; and 28S ribosomal RNA gene, partial sequence	194371450	98.6301	219	1.03468e-103	385.223	548195	fungal sp. JO13
Cluster 259	gi|218938078|gb|FJ487929.1| Phoma sp. ZH5-E1 18S ribosomal RNA gene, partial sequence; internal transcribed spacer 1, 5.8S ribosomal RNA gene, and internal transcribed spacer 2, complete sequence; and 28S ribosomal RNA gene, partial sequence	218938078	98.6301	219	1.03468e-103	385.223	584642	Phoma sp. ZH5-E1
Cluster 259	gi|190402619|gb|EU573022.1| Phoma multirostrata isolate D/044 18S ribosomal RNA gene, partial sequence; internal transcribed spacer 1, 5.8S ribosomal RNA gene, and internal transcribed spacer 2, complete sequence; and 28S ribosomal RNA gene, partial sequence	190402619	98.6301	219	1.03468e-103	385.223	73003	Phoma multirostrata
Cluster 259	gi|190402618|gb|EU573021.1| Phoma foveata isolate D/048 18S ribosomal RNA gene, partial sequence; internal transcribed spacer 1, 5.8S ribosomal RNA gene, and internal transcribed spacer 2, complete sequence; and 28S ribosomal RNA gene, partial sequence	190402618	98.6301	219	1.03468e-103	385.223	749552	Boeremia foveata
Cluster 259	gi|126131207|gb|EF423518.1| Phoma sp. P009 internal transcribed spacer 1, partial sequence; 5.8S ribosomal RNA gene, complete sequence; and internal transcribed spacer 2, partial sequence	126131207	98.6301	219	1.03468e-103	385.223	427463	Phoma sp. P009
Cluster 268	gi|556017472|gb|KF414684.1| Penicillium citrinum strain LCJ 233 18S ribosomal RNA gene, partial sequence; internal transcribed spacer 1, 5.8S ribosomal RNA gene, and internal transcribed spacer 2, complete sequence; and 28S ribosomal RNA gene, partial sequence	556017472	97.7273	220	6.22715e-101	375.99	5077	Penicillium citrinum
Cluster 268	gi|556017470|gb|KF414682.1| Penicillium citrinum strain LCJ 222 18S ribosomal RNA gene, partial sequence; internal transcribed spacer 1, 5.8S ribosomal RNA gene, and internal transcribed spacer 2, complete sequence; and 28S ribosomal RNA gene, partial sequence	556017470	97.7273	220	6.22715e-101	375.99	5077	Penicillium citrinum
Cluster 268	gi|555635607|gb|KF436219.1| Fungal endophyte culture-collection STRI:ICBG-Panama:TK1559 18S ribosomal RNA gene, partial sequence; internal transcribed spacer 1, 5.8S ribosomal RNA gene, and internal transcribed spacer 2, complete sequence; and 28S ribosomal RNA gene, partial sequence	555635607	97.7273	220	6.22715e-101	375.99	410823	fungal endophyte
Cluster 268	gi|545879634|gb|KF285998.1| Penicillium citrinum strain 10t2F 18S ribosomal RNA gene, partial sequence	545879634	97.7273	220	6.22715e-101	375.99	5077	Penicillium citrinum
Cluster 268	gi|530445320|gb|KF129059.1| Penicillium citrinum strain NASC3 18S ribosomal RNA gene, partial sequence; internal transcribed spacer 1, 5.8S ribosomal RNA gene, and internal transcribed spacer 2, complete sequence; and 28S ribosomal RNA gene, partial sequence	530445320	97.7273	220	6.22715e-101	375.99	5077	Penicillium citrinum
Cluster 268	gi|514825701|gb|KC787040.1| Penicillium citrinum strain MIAE01308 18S ribosomal RNA gene, partial sequence; internal transcribed spacer 1 and 5.8S ribosomal RNA gene, complete sequence; and internal transcribed spacer 2, partial sequence	514825701	97.7273	220	6.22715e-101	375.99	5077	Penicillium citrinum
Cluster 268	gi|479335940|gb|KC344966.1| Penicillium citrinum strain a2s6_6 18S ribosomal RNA gene, partial sequence; internal transcribed spacer 1, 5.8S ribosomal RNA gene, and internal transcribed spacer 2, complete sequence; and 28S ribosomal RNA gene, partial sequence	479335940	97.7273	220	6.22715e-101	375.99	5077	Penicillium citrinum
Cluster 268	gi|479335936|gb|KC344962.1| Penicillium citrinum strain a1s4_d52 18S ribosomal RNA gene, partial sequence; internal transcribed spacer 1, 5.8S ribosomal RNA gene, and internal transcribed spacer 2, complete sequence; and 28S ribosomal RNA gene, partial sequence	479335936	97.7273	220	6.22715e-101	375.99	5077	Penicillium citrinum
Cluster 268	gi|479335934|gb|KC344960.1| Penicillium citrinum strain a1s2_d37 18S ribosomal RNA gene, partial sequence; internal transcribed spacer 1, 5.8S ribosomal RNA gene, and internal transcribed spacer 2, complete sequence; and 28S ribosomal RNA gene, partial sequence	479335934	97.7273	220	6.22715e-101	375.99	5077	Penicillium citrinum
Cluster 268	gi|442565982|gb|KC181942.1| Penicillium sp. 5a_co2 18S ribosomal RNA gene, partial sequence; internal transcribed spacer 1, 5.8S ribosomal RNA gene, and internal transcribed spacer 2, complete sequence; and 28S ribosomal RNA gene, partial sequence	442565982	97.7273	220	6.22715e-101	375.99	1282812	Penicillium sp. 5a_co2
Cluster 278	gi|377810559|gb|HM466960.2| Lasiodiplodia theobromae isolate RSGV/PD02 internal transcribed spacer 1, partial sequence; 5.8S ribosomal RNA gene and internal transcribed spacer 2, complete sequence; and 28S ribosomal RNA gene, partial sequence	377810559	98.1651	218	1.72212e-101	377.837	45133	Lasiodiplodia theobromae
Cluster 278	gi|299033616|gb|GQ469964.1| Lasiodiplodia parva strain CMW28295 18S ribosomal RNA gene, partial sequence; internal transcribed spacer 1 and 5.8S ribosomal RNA gene, complete sequence; and internal transcribed spacer 2, partial sequence	299033616	98.1651	218	1.72212e-101	377.837	466955	Lasiodiplodia parva
Cluster 278	gi|156856540|gb|EF622085.1| Lasiodiplodia parva strain CBS495.78 18S ribosomal RNA gene, partial sequence; internal transcribed spacer 1, 5.8S ribosomal RNA gene, and internal transcribed spacer 2, complete sequence; and 28S ribosomal RNA gene, partial sequence	156856540	98.1651	218	1.72212e-101	377.837	466955	Lasiodiplodia parva
Cluster 278	gi|156856537|gb|EF622082.1| Lasiodiplodia parva strain CBS356.59 18S ribosomal RNA gene, partial sequence; internal transcribed spacer 1, 5.8S ribosomal RNA gene, and internal transcribed spacer 2, complete sequence; and 28S ribosomal RNA gene, partial sequence	156856537	98.1651	218	1.72212e-101	377.837	466955	Lasiodiplodia parva
Cluster 278	gi|156856538|gb|EF622083.1| Lasiodiplodia parva strain CBS456.78 18S ribosomal RNA gene, partial sequence; internal transcribed spacer 1, 5.8S ribosomal RNA gene, and internal transcribed spacer 2, complete sequence; and 28S ribosomal RNA gene, partial sequence >gi|156856539|gb|EF622084.1| Lasiodiplodia parva strain CBS494.78 18S ribosomal RNA gene, partial sequence; internal transcribed spacer 1…	156856538	98.1651	218	1.72212e-101	377.837	466955	Lasiodiplodia parva
Cluster 278	gi|119067535|gb|EF110920.1| Botryosphaeria rhodina strain Br1 18S ribosomal RNA gene, partial sequence; internal transcribed spacer 1, 5.8S ribosomal RNA gene, and internal transcribed spacer 2, complete sequence; and 28S ribosomal RNA gene, partial sequence	119067535	98.1651	218	1.72212e-101	377.837	45133	Lasiodiplodia theobromae
Cluster 278	gi|81536906|gb|DQ233594.1| Botryosphaeria rhodina strain UCD256Ma 18S ribosomal RNA gene, partial sequence; internal transcribed spacer 1, 5.8S ribosomal RNA gene, and internal transcribed spacer 2, complete sequence; and 28S ribosomal RNA gene, partial sequence	81536906	98.1651	218	1.72212e-101	377.837	45133	Lasiodiplodia theobromae
Cluster 278	gi|81536908|gb|DQ233596.1| Botryosphaeria rhodina strain UCD1814Md 18S ribosomal RNA gene, partial sequence; internal transcribed spacer 1, 5.8S ribosomal RNA gene, and internal transcribed spacer 2, complete sequence; and 28S ribosomal RNA gene, partial sequence	81536908	98.1651	218	1.72212e-101	377.837	45133	Lasiodiplodia theobromae
Cluster 278	gi|532761569|gb|KC964547.1| Lasiodiplodia theobromae isolate PHLO10 18S ribosomal RNA gene, partial sequence; internal transcribed spacer 1, 5.8S ribosomal RNA gene, and internal transcribed spacer 2, complete sequence; and 28S ribosomal RNA gene, partial sequence	532761569	97.7064	218	8.01225e-100	372.297	45133	Lasiodiplodia theobromae
Cluster 278	gi|532761567|gb|KC964546.1| Lasiodiplodia theobromae isolate PHLO9 18S ribosomal RNA gene, partial sequence; internal transcribed spacer 1, 5.8S ribosomal RNA gene, and internal transcribed spacer 2, complete sequence; and 28S ribosomal RNA gene, partial sequence	532761567	97.7064	218	8.01225e-100	372.297	45133	Lasiodiplodia theobromae
Cluster 279	gi|516557730|gb|KF164311.1| Fungal sp. SNB-GPP01 large subunit ribosomal RNA gene, partial sequence	516557730	97.7169	219	8.01225e-100	372.297	1347917	fungal sp. SNB-GPP01
Cluster 279	gi|532761569|gb|KC964547.1| Lasiodiplodia theobromae isolate PHLO10 18S ribosomal RNA gene, partial sequence; internal transcribed spacer 1, 5.8S ribosomal RNA gene, and internal transcribed spacer 2, complete sequence; and 28S ribosomal RNA gene, partial sequence	532761569	97.7064	218	8.01225e-100	372.297	45133	Lasiodiplodia theobromae
Cluster 279	gi|532761567|gb|KC964546.1| Lasiodiplodia theobromae isolate PHLO9 18S ribosomal RNA gene, partial sequence; internal transcribed spacer 1, 5.8S ribosomal RNA gene, and internal transcribed spacer 2, complete sequence; and 28S ribosomal RNA gene, partial sequence	532761567	97.7064	218	8.01225e-100	372.297	45133	Lasiodiplodia theobromae
Cluster 279	gi|529156812|gb|KC442315.1| Lasiodiplodia theobromae 18S ribosomal RNA gene, partial sequence; internal transcribed spacer 1, 5.8S ribosomal RNA gene, and internal transcribed spacer 2, complete sequence; and 28S ribosomal RNA gene, partial sequence	529156812	97.7064	218	8.01225e-100	372.297	45133	Lasiodiplodia theobromae
Cluster 279	gi|523788585|gb|KC816059.1| Lasiodiplodia theobromae strain m120726 18S ribosomal RNA gene, partial sequence; internal transcribed spacer 1, 5.8S ribosomal RNA gene, and internal transcribed spacer 2, complete sequence; and 28S ribosomal RNA gene, partial sequence	523788585	97.7064	218	8.01225e-100	372.297	45133	Lasiodiplodia theobromae
Cluster 279	gi|459585966|gb|JX275794.1| Lasiodiplodia theobromae strain SHYAG internal transcribed spacer 1, partial sequence; 5.8S~~ ribosomal RNA gene and internal transcribed spacer 2, complete sequence; and 28S~~ ribosomal RNA gene, partial sequence	459585966	97.7064	218	8.01225e-100	372.297	45133	Lasiodiplodia theobromae
Cluster 279	gi|482635860|gb|KC511597.1| Lasiodiplodia theobromae strain FJAT-9860 18S ribosomal RNA gene, partial sequence; internal transcribed spacer 1, 5.8S ribosomal RNA gene, and internal transcribed spacer 2, complete sequence; and 28S ribosomal RNA gene, partial sequence	482635860	97.7064	218	8.01225e-100	372.297	45133	Lasiodiplodia theobromae
Cluster 279	gi|425886272|gb|JX464098.1| Lasiodiplodia viticola strain CMM4014 18S ribosomal RNA gene, partial sequence; internal transcribed spacer 1, 5.8S ribosomal RNA gene, and internal transcribed spacer 2, complete sequence; and 28S ribosomal RNA gene, partial sequence >gi|459585959|gb|JX275787.1| Lasiodiplodia theobromae strain HBQJZ01S 18S ribosomal RNA gene, partial sequence; internal transcribed spa…	425886272	97.7064	218	8.01225e-100	372.297	1046589	Lasiodiplodia viticola
Cluster 279	gi|349807147|gb|JN398376.1| Botryosphaeria rhodina isolate Flswc6b 18S ribosomal RNA gene, partial sequence; internal transcribed spacer 1, 5.8S ribosomal RNA gene, and internal transcribed spacer 2, complete sequence; and 28S ribosomal RNA gene, partial sequence	349807147	97.7064	218	8.01225e-100	372.297	45133	Lasiodiplodia theobromae
Cluster 279	gi|441494233|gb|JX982240.1| Lasiodiplodia theobromae strain MG54-1 internal transcribed spacer 1, partial sequence; 5.8S ribosomal RNA gene and internal transcribed spacer 2, complete sequence; and 28S ribosomal RNA gene, partial sequence	441494233	97.7064	218	8.01225e-100	372.297	45133	Lasiodiplodia theobromae
Cluster 294	gi|532761569|gb|KC964547.1| Lasiodiplodia theobromae isolate PHLO10 18S ribosomal RNA gene, partial sequence; internal transcribed spacer 1, 5.8S ribosomal RNA gene, and internal transcribed spacer 2, complete sequence; and 28S ribosomal RNA gene, partial sequence	532761569	97.2477	218	1.33352e-97	364.91	45133	Lasiodiplodia theobromae
Cluster 294	gi|532761567|gb|KC964546.1| Lasiodiplodia theobromae isolate PHLO9 18S ribosomal RNA gene, partial sequence; internal transcribed spacer 1, 5.8S ribosomal RNA gene, and internal transcribed spacer 2, complete sequence; and 28S ribosomal RNA gene, partial sequence	532761567	97.2477	218	1.33352e-97	364.91	45133	Lasiodiplodia theobromae
Cluster 294	gi|529156812|gb|KC442315.1| Lasiodiplodia theobromae 18S ribosomal RNA gene, partial sequence; internal transcribed spacer 1, 5.8S ribosomal RNA gene, and internal transcribed spacer 2, complete sequence; and 28S ribosomal RNA gene, partial sequence	529156812	97.2477	218	1.33352e-97	364.91	45133	Lasiodiplodia theobromae
Cluster 294	gi|523788585|gb|KC816059.1| Lasiodiplodia theobromae strain m120726 18S ribosomal RNA gene, partial sequence; internal transcribed spacer 1, 5.8S ribosomal RNA gene, and internal transcribed spacer 2, complete sequence; and 28S ribosomal RNA gene, partial sequence	523788585	97.2477	218	1.33352e-97	364.91	45133	Lasiodiplodia theobromae
Cluster 294	gi|459585966|gb|JX275794.1| Lasiodiplodia theobromae strain SHYAG internal transcribed spacer 1, partial sequence; 5.8S~~ ribosomal RNA gene and internal transcribed spacer 2, complete sequence; and 28S~~ ribosomal RNA gene, partial sequence	459585966	97.2477	218	1.33352e-97	364.91	45133	Lasiodiplodia theobromae
Cluster 294	gi|482635860|gb|KC511597.1| Lasiodiplodia theobromae strain FJAT-9860 18S ribosomal RNA gene, partial sequence; internal transcribed spacer 1, 5.8S ribosomal RNA gene, and internal transcribed spacer 2, complete sequence; and 28S ribosomal RNA gene, partial sequence	482635860	97.2477	218	1.33352e-97	364.91	45133	Lasiodiplodia theobromae
Cluster 294	gi|425886272|gb|JX464098.1| Lasiodiplodia viticola strain CMM4014 18S ribosomal RNA gene, partial sequence; internal transcribed spacer 1, 5.8S ribosomal RNA gene, and internal transcribed spacer 2, complete sequence; and 28S ribosomal RNA gene, partial sequence >gi|459585959|gb|JX275787.1| Lasiodiplodia theobromae strain HBQJZ01S 18S ribosomal RNA gene, partial sequence; internal transcribed spa…	425886272	97.2477	218	1.33352e-97	364.91	1046589	Lasiodiplodia viticola
Cluster 294	gi|349807147|gb|JN398376.1| Botryosphaeria rhodina isolate Flswc6b 18S ribosomal RNA gene, partial sequence; internal transcribed spacer 1, 5.8S ribosomal RNA gene, and internal transcribed spacer 2, complete sequence; and 28S ribosomal RNA gene, partial sequence	349807147	97.2477	218	1.33352e-97	364.91	45133	Lasiodiplodia theobromae
Cluster 294	gi|441494233|gb|JX982240.1| Lasiodiplodia theobromae strain MG54-1 internal transcribed spacer 1, partial sequence; 5.8S ribosomal RNA gene and internal transcribed spacer 2, complete sequence; and 28S ribosomal RNA gene, partial sequence	441494233	97.2477	218	1.33352e-97	364.91	45133	Lasiodiplodia theobromae
Cluster 294	gi|428231348|gb|JX857167.1| Lasiodiplodia theobromae isolate HYMS42 18S ribosomal RNA gene, partial sequence; internal transcribed spacer 1, 5.8S ribosomal RNA gene, and internal transcribed spacer 2, complete sequence; and 28S ribosomal RNA gene, partial sequence	428231348	97.2477	218	1.33352e-97	364.91	45133	Lasiodiplodia theobromae
Cluster 297	gi|532761570|gb|KC964548.1| Lasiodiplodia theobromae isolate 81.I 18S ribosomal RNA gene, partial sequence; internal transcribed spacer 1, 5.8S ribosomal RNA gene, and internal transcribed spacer 2, complete sequence; and 28S ribosomal RNA gene, partial sequence	532761570	97.6959	217	1.03088e-98	368.604	45133	Lasiodiplodia theobromae
Cluster 297	gi|387135048|gb|JN048466.1| Lasiodiplodia theobromae strain AI9-1 18S ribosomal RNA gene, partial sequence; internal transcribed spacer 1, 5.8S ribosomal RNA gene, and internal transcribed spacer 2, complete sequence; and 28S ribosomal RNA gene, partial sequence	387135048	97.6959	217	1.03088e-98	368.604	45133	Lasiodiplodia theobromae
Cluster 297	gi|499140831|gb|KC623566.1| Lasiodiplodia sp. KR1 18S ribosomal RNA gene, partial sequence; internal transcribed spacer 1 and 5.8S ribosomal RNA gene, complete sequence; and internal transcribed spacer 2, partial sequence	499140831	97.6959	217	1.03088e-98	368.604	1333757	Lasiodiplodia sp. KR1
Cluster 297	gi|499140829|gb|KC623564.1| Lasiodiplodia sp. Y24 18S ribosomal RNA gene, partial sequence; internal transcribed spacer 1 and 5.8S ribosomal RNA gene, complete sequence; and internal transcribed spacer 2, partial sequence	499140829	97.6959	217	1.03088e-98	368.604	1333758	Lasiodiplodia sp. Y24
Cluster 297	gi|469665504|gb|KC492492.1| Lasiodiplodia pseudotheobromae strain MGEF49 18S ribosomal RNA gene, partial sequence; internal transcribed spacer 1 and 5.8S ribosomal RNA gene, complete sequence; and internal transcribed spacer 2, partial sequence	469665504	97.6959	217	1.03088e-98	368.604	466954	Lasiodiplodia pseudotheobromae
Cluster 297	gi|441097026|gb|JX646798.1| Auerswaldia lignicola strain MFLUCC 11-0656 18S ribosomal RNA gene, partial sequence; internal transcribed spacer 1, 5.8S ribosomal RNA gene, and internal transcribed spacer 2, complete sequence; and 28S ribosomal RNA gene, partial sequence	441097026	97.6959	217	1.03088e-98	368.604	1280296	Auerswaldia lignicola
Cluster 297	gi|441097025|gb|JX646797.1| Auerswaldia lignicola strain MFLUCC 11-0435 18S ribosomal RNA gene, partial sequence; internal transcribed spacer 1 and 5.8S ribosomal RNA gene, complete sequence; and internal transcribed spacer 2, partial sequence	441097025	97.6959	217	1.03088e-98	368.604	1280296	Auerswaldia lignicola
Cluster 297	gi|432140627|gb|JX914479.1| Lasiodiplodia pseudotheobromae isolate 7 DL5-2 18S ribosomal RNA gene, partial sequence; internal transcribed spacer 1, 5.8S ribosomal RNA gene, and internal transcribed spacer 2, complete sequence; and 28S ribosomal RNA gene, partial sequence	432140627	97.6959	217	1.03088e-98	368.604	466954	Lasiodiplodia pseudotheobromae
Cluster 297	gi|422036248|gb|JX868750.1| Lasiodiplodia pseudotheobromae strain LVPEI.H1664_11 internal transcribed spacer 1, partial sequence; 5.8S ribosomal RNA gene and internal transcribed spacer 2, complete sequence; and 28S ribosomal RNA gene, partial sequence	422036248	97.6959	217	1.03088e-98	368.604	466954	Lasiodiplodia pseudotheobromae
Cluster 297	gi|410369633|gb|JX545096.1| Lasiodiplodia theobromae strain CBS 129751 internal transcribed spacer 1, partial sequence; 5.8S ribosomal RNA, complete sequence; and internal transcribed spacer 2, partial sequence	410369633	97.6959	217	1.03088e-98	368.604	45133	Lasiodiplodia theobromae
Cluster 3	gi|238696002|gb|FJ980392.1| Aquilaria sinensis voucher PS1178MT01 18S ribosomal RNA gene, partial sequence; internal transcribed spacer 1, 5.8S ribosomal RNA gene, and internal transcribed spacer 2, complete sequence; and 28S ribosomal RNA gene, partial sequence	238696002	97.6271	295	4.96197e-138	499.716	210372	Aquilaria sinensis	Aquilaria spp. #14 #14: All parts and derivatives except:a)seeds and pollen;b)seedling or tissue cultures obtained in vitro, in solid or liquid media, transported in sterile containers;c)fruits;d)leaves;e)exhausted agarwood powder, including compressed powder in all shapes; andf)finished products packaged and ready for retail trade, this exemption does not apply to beads, prayer beads and carving…	Aquilaria sinensis	2
Cluster 3	gi|150416599|gb|EF645836.1| Aquilaria sinensis voucher XR-YN internal transcribed spacer 1, partial sequence; 5.8S ribosomal RNA gene, complete sequence; and internal transcribed spacer 2, partial sequence	150416599	97.6271	295	4.96197e-138	499.716	210372	Aquilaria sinensis	Aquilaria spp. #14 #14: All parts and derivatives except:a)seeds and pollen;b)seedling or tissue cultures obtained in vitro, in solid or liquid media, transported in sterile containers;c)fruits;d)leaves;e)exhausted agarwood powder, including compressed powder in all shapes; andf)finished products packaged and ready for retail trade, this exemption does not apply to beads, prayer beads and carving…	Aquilaria sinensis	2
Cluster 3	gi|59939383|gb|AY920327.1| Aquilaria crassna voucher Eurlings 7 (L) internal transcribed spacer 1, partial sequence; 5.8S ribosomal RNA gene, complete sequence; and internal transcribed spacer 2, partial sequence	59939383	97.6027	292	2.30858e-136	494.176	223751	Aquilaria crassna	Aquilaria spp. #14 #14: All parts and derivatives except:a)seeds and pollen;b)seedling or tissue cultures obtained in vitro, in solid or liquid media, transported in sterile containers;c)fruits;d)leaves;e)exhausted agarwood powder, including compressed powder in all shapes; andf)finished products packaged and ready for retail trade, this exemption does not apply to beads, prayer beads and carving…	Aquilaria crassna	2
Cluster 3	gi|59939382|gb|AY920326.1| Aquilaria crassna voucher Eurlings 1 (L) internal transcribed spacer 1, partial sequence; 5.8S ribosomal RNA gene, complete sequence; and internal transcribed spacer 2, partial sequence	59939382	97.6027	292	2.30858e-136	494.176	223751	Aquilaria crassna	Aquilaria spp. #14 #14: All parts and derivatives except:a)seeds and pollen;b)seedling or tissue cultures obtained in vitro, in solid or liquid media, transported in sterile containers;c)fruits;d)leaves;e)exhausted agarwood powder, including compressed powder in all shapes; andf)finished products packaged and ready for retail trade, this exemption does not apply to beads, prayer beads and carving…	Aquilaria crassna	2
Cluster 30	gi|103485081|dbj|AB260871.1| Litsea glutinosa genes for ITS1, 5.8S rRNA, ITS2 and 26S rRNA, partial and complete sequence, specimen_voucher: MAK:XX.B. 62	103485081	97.2603	219	4.78994e-98	366.757	136122	Litsea glutinosa
Cluster 31	gi|556017472|gb|KF414684.1| Penicillium citrinum strain LCJ 233 18S ribosomal RNA gene, partial sequence; internal transcribed spacer 1, 5.8S ribosomal RNA gene, and internal transcribed spacer 2, complete sequence; and 28S ribosomal RNA gene, partial sequence	556017472	100	179	1.74001e-87	331.671	5077	Penicillium citrinum
Cluster 31	gi|556017471|gb|KF414683.1| Penicillium griseofulvum strain LCJ 231 18S ribosomal RNA gene, partial sequence; internal transcribed spacer 1, 5.8S ribosomal RNA gene, and internal transcribed spacer 2, complete sequence; and 28S ribosomal RNA gene, partial sequence	556017471	100	179	1.74001e-87	331.671	5078	Penicillium griseofulvum
Cluster 31	gi|556017470|gb|KF414682.1| Penicillium citrinum strain LCJ 222 18S ribosomal RNA gene, partial sequence; internal transcribed spacer 1, 5.8S ribosomal RNA gene, and internal transcribed spacer 2, complete sequence; and 28S ribosomal RNA gene, partial sequence	556017470	100	179	1.74001e-87	331.671	5077	Penicillium citrinum
Cluster 31	gi|555635667|gb|KF436279.1| Fungal endophyte culture-collection STRI:ICBG-Panama:TK1507 18S ribosomal RNA gene, partial sequence; internal transcribed spacer 1, 5.8S ribosomal RNA gene, and internal transcribed spacer 2, complete sequence; and 28S ribosomal RNA gene, partial sequence	555635667	100	179	1.74001e-87	331.671	410823	fungal endophyte
Cluster 31	gi|555635637|gb|KF436249.1| Fungal endophyte culture-collection STRI:ICBG-Panama:TK1579 18S ribosomal RNA gene, partial sequence; internal transcribed spacer 1, 5.8S ribosomal RNA gene, and internal transcribed spacer 2, complete sequence; and 28S ribosomal RNA gene, partial sequence	555635637	100	179	1.74001e-87	331.671	410823	fungal endophyte
Cluster 31	gi|555635607|gb|KF436219.1| Fungal endophyte culture-collection STRI:ICBG-Panama:TK1559 18S ribosomal RNA gene, partial sequence; internal transcribed spacer 1, 5.8S ribosomal RNA gene, and internal transcribed spacer 2, complete sequence; and 28S ribosomal RNA gene, partial sequence	555635607	100	179	1.74001e-87	331.671	410823	fungal endophyte
Cluster 31	gi|555635318|gb|KF435930.1| Fungal endophyte culture-collection STRI:ICBG-Panama:TK1578 18S ribosomal RNA gene, partial sequence; internal transcribed spacer 1, 5.8S ribosomal RNA gene, and internal transcribed spacer 2, complete sequence; and 28S ribosomal RNA gene, partial sequence	555635318	100	179	1.74001e-87	331.671	410823	fungal endophyte
Cluster 31	gi|555634831|gb|KF435443.1| Fungal endophyte culture-collection STRI:ICBG-Panama:TK1512 18S ribosomal RNA gene, partial sequence; internal transcribed spacer 1, 5.8S ribosomal RNA gene, and internal transcribed spacer 2, complete sequence; and 28S ribosomal RNA gene, partial sequence	555634831	100	179	1.74001e-87	331.671	410823	fungal endophyte
Cluster 31	gi|555634600|gb|KF435212.1| Fungal endophyte culture-collection STRI:ICBG-Panama:TK1577 18S ribosomal RNA gene, partial sequence; internal transcribed spacer 1, 5.8S ribosomal RNA gene, and internal transcribed spacer 2, complete sequence; and 28S ribosomal RNA gene, partial sequence	555634600	100	179	1.74001e-87	331.671	410823	fungal endophyte
Cluster 31	gi|545879634|gb|KF285998.1| Penicillium citrinum strain 10t2F 18S ribosomal RNA gene, partial sequence	545879634	100	179	1.74001e-87	331.671	5077	Penicillium citrinum
Cluster 369	gi|552954762|gb|KF312154.1| Aspergillus nomius strain JA2 internal transcribed spacer 1, partial sequence; 5.8S ribosomal RNA gene and internal transcribed spacer 2, complete sequence; and 28S ribosomal RNA gene, partial sequence	552954762	100	128	2.86917e-59	237.491	41061	Aspergillus nomius
Cluster 369	gi|552954759|gb|KF312151.1| Aspergillus nomius strain P3 internal transcribed spacer 1, partial sequence; 5.8S ribosomal RNA gene and internal transcribed spacer 2, complete sequence; and 28S ribosomal RNA gene, partial sequence	552954759	100	128	2.86917e-59	237.491	41061	Aspergillus nomius
Cluster 369	gi|552954757|gb|KF312149.1| Aspergillus nomius strain MW16 18S ribosomal RNA gene, partial sequence; internal transcribed spacer 1, 5.8S ribosomal RNA gene, and internal transcribed spacer 2, complete sequence; and 28S ribosomal RNA gene, partial sequence	552954757	100	128	2.86917e-59	237.491	41061	Aspergillus nomius
Cluster 369	gi|540360767|gb|KC478550.1| Aspergillus nomius isolate RSPG_196 internal transcribed spacer 1, partial sequence; 5.8S ribosomal RNA gene and internal transcribed spacer 2, complete sequence; and 28S ribosomal RNA gene, partial sequence	540360767	100	128	2.86917e-59	237.491	41061	Aspergillus nomius
Cluster 369	gi|537124161|gb|KF562202.1| Aspergillus nomius strain PW2959 18S ribosomal RNA gene, partial sequence; internal transcribed spacer 1, 5.8S ribosomal RNA gene, and internal transcribed spacer 2, complete sequence; and 28S ribosomal RNA gene, partial sequence	537124161	100	128	2.86917e-59	237.491	41061	Aspergillus nomius
Cluster 369	gi|537124157|gb|KF562198.1| Aspergillus nomius strain PW2955 18S ribosomal RNA gene, partial sequence; internal transcribed spacer 1, 5.8S ribosomal RNA gene, and internal transcribed spacer 2, complete sequence; and 28S ribosomal RNA gene, partial sequence	537124157	100	128	2.86917e-59	237.491	41061	Aspergillus nomius
Cluster 369	gi|514825667|gb|KC787006.1| Aspergillus nomius strain MIAE01249 18S ribosomal RNA gene, partial sequence; internal transcribed spacer 1 and 5.8S ribosomal RNA gene, complete sequence; and internal transcribed spacer 2, partial sequence	514825667	100	128	2.86917e-59	237.491	41061	Aspergillus nomius
Cluster 369	gi|514825659|gb|KC786998.1| Aspergillus nomius strain MIAE01240 internal transcribed spacer 1, partial sequence; 5.8S ribosomal RNA gene and internal transcribed spacer 2, complete sequence; and 28S ribosomal RNA gene, partial sequence	514825659	100	128	2.86917e-59	237.491	41061	Aspergillus nomius
Cluster 369	gi|514825653|gb|KC786992.1| Aspergillus nomius strain MIAE01200 18S ribosomal RNA gene, partial sequence; internal transcribed spacer 1 and 5.8S ribosomal RNA gene, complete sequence; and internal transcribed spacer 2, partial sequence	514825653	100	128	2.86917e-59	237.491	41061	Aspergillus nomius
Cluster 380	gi|402694686|gb|JX174411.1| Trichosporon asahii isolate KDLYL4-1 18S ribosomal RNA gene, partial sequence; internal transcribed spacer 1, 5.8S ribosomal RNA gene, and internal transcribed spacer 2, complete sequence; and 28S ribosomal RNA gene, partial sequence	402694686	100	202	2.04805e-100	374.144	82508	Trichosporon asahii
Cluster 380	gi|380468276|gb|JQ039943.1| Trichosporon asahii isolate Wu-E 18S ribosomal RNA gene, partial sequence; internal transcribed spacer 1, 5.8S ribosomal RNA gene, and internal transcribed spacer 2, complete sequence; and 28S ribosomal RNA gene, partial sequence	380468276	100	202	2.04805e-100	374.144	82508	Trichosporon asahii
Cluster 380	gi|355387249|gb|JN606084.1| Uncultured fungus clone Muraliviyer.2011 18S ribosomal RNA gene, partial sequence; internal transcribed spacer 1, 5.8S ribosomal RNA gene, and internal transcribed spacer 2, complete sequence; and 28S ribosomal RNA gene, partial sequence	355387249	100	202	2.04805e-100	374.144	175245	uncultured fungus
Cluster 380	gi|354549133|gb|JN167989.1| Trichosporon asahii isolate Y-2 18S ribosomal RNA gene, partial sequence; internal transcribed spacer 1, 5.8S ribosomal RNA gene, and internal transcribed spacer 2, complete sequence; and 26S ribosomal RNA gene, partial sequence	354549133	100	202	2.04805e-100	374.144	82508	Trichosporon asahii
Cluster 380	gi|346229367|gb|JF497128.1| Uncultured fungus clone ABP_25 18S ribosomal RNA gene, partial sequence; internal transcribed spacer 1, 5.8S ribosomal RNA gene, and internal transcribed spacer 2, complete sequence; and 28S ribosomal RNA gene, partial sequence	346229367	100	202	2.04805e-100	374.144	175245	uncultured fungus
Cluster 380	gi|310686599|gb|HM572249.1| Uncultured fungus clone DitS_23 18S ribosomal RNA gene, partial sequence; internal transcribed spacer 1, 5.8S ribosomal RNA gene, and internal transcribed spacer 2, complete sequence; and 28S ribosomal RNA gene, partial sequence	310686599	100	202	2.04805e-100	374.144	175245	uncultured fungus
Cluster 380	gi|289064216|gb|GU370736.1| Uncultured fungus clone A15a_19 18S ribosomal RNA gene, partial sequence; internal transcribed spacer 1 and 5.8S ribosomal RNA gene, complete sequence; and internal transcribed spacer 2, partial sequence >gi|310686595|gb|HM572245.1| Uncultured fungus clone B2B_33 18S ribosomal RNA gene, partial sequence; internal transcribed spacer 1, 5.8S ribosomal RNA gene, and inter…	289064216	100	202	2.04805e-100	374.144	175245	uncultured fungus
Cluster 380	gi|306489556|gb|HM802133.1| Trichosporon insectorum strain ATCC 20506 18S ribosomal RNA gene, partial sequence; internal transcribed spacer 1, 5.8S ribosomal RNA gene, and internal transcribed spacer 2, complete sequence; and 26S ribosomal RNA gene, partial sequence	306489556	100	202	2.04805e-100	374.144	565289	Trichosporon insectorum
Cluster 380	gi|284809053|gb|FJ943429.1| Trichosporon asahii strain CBS 2479 18S ribosomal RNA gene, partial sequence; internal transcribed spacer 1, 5.8S ribosomal RNA gene, and internal transcribed spacer 2, complete sequence; and 28S ribosomal RNA gene, partial sequence	284809053	100	202	2.04805e-100	374.144	82508	Trichosporon asahii
Cluster 380	gi|284809044|gb|FJ943420.1| Trichosporon asahii strain CMCCC CLN35 18S ribosomal RNA gene, partial sequence; internal transcribed spacer 1, 5.8S ribosomal RNA gene, and internal transcribed spacer 2, complete sequence; and 28S ribosomal RNA gene, partial sequence	284809044	100	202	2.04805e-100	374.144	82508	Trichosporon asahii
Cluster 393	gi|20378451|gb|AF444390.1| Cryptococcus sp. CBS 8363 18S ribosomal RNA, partial sequence; internal transcribed spacer 1, 5.8S ribosomal RNA, and internal transcribed spacer 2, complete sequence; and 28S ribosomal RNA, partial sequence	20378451	99	200	2.03929e-95	357.524	192658	Cryptococcus sp. CBS 8363
Cluster 393	gi|297373249|emb|FN428910.1| Cryptococcus nemorosus ITS1, 5.8S rRNA gene, ITS2 and 26S rRNA gene (partial), strain IMUFRJ 52000	297373249	98.9637	193	1.58766e-91	344.597	199339	Cryptococcus nemorosus
Cluster 393	gi|224972419|gb|FJ759965.1| Uncultured fungus clone Singleton_32-2682_2195 18S ribosomal RNA gene, partial sequence; internal transcribed spacer 1, complete sequence; and 5.8S ribosomal RNA gene, partial sequence >gi|259092854|gb|GQ524560.1| Uncultured fungus clone Unisequence#29-3715_0177 internal transcribed spacer 2, partial sequence	224972419	98.5	200	9.48788e-94	351.984	175245	uncultured fungus
Cluster 393	gi|90102896|gb|DQ421212.1| Uncultured soil fungus clone 137-64 18S ribosomal RNA gene, partial sequence; internal transcribed spacer 1, 5.8S ribosomal RNA gene, and internal transcribed spacer 2, complete sequence; and large subunit ribosomal RNA gene, partial sequence	90102896	98	200	4.41428e-92	346.444	167647	uncultured soil fungus
Cluster 393	gi|377826493|gb|JN581131.1| Cryptococcus sp. S5-2 18S ribosomal RNA gene, internal transcribed spacer 1, 5.8S ribosomal RNA gene, internal transcribed spacer 2, and 28S ribosomal RNA gene, region	377826493	97.9695	197	2.05377e-90	340.904	1133779	Cryptococcus sp. S5-2
Cluster 393	gi|117653183|gb|EF060778.1| Tremellales sp. LM477 18S ribosomal RNA gene, partial sequence	117653183	97.5124	201	5.71023e-91	342.75	422919	Tremellales sp. LM477
Cluster 393	gi|404385484|gb|JX268527.1| Cryptococcus sp. UFMG-BRO506 18S ribosomal RNA gene, partial sequence; internal transcribed spacer 1, 5.8S ribosomal RNA gene, and internal transcribed spacer 2, complete sequence; and 28S ribosomal RNA gene, partial sequence	404385484	97.5124	201	2.05377e-90	340.904	1231528	Cryptococcus sp. UFMG-BRO506
Cluster 4	gi|238696002|gb|FJ980392.1| Aquilaria sinensis voucher PS1178MT01 18S ribosomal RNA gene, partial sequence; internal transcribed spacer 1, 5.8S ribosomal RNA gene, and internal transcribed spacer 2, complete sequence; and 28S ribosomal RNA gene, partial sequence	238696002	98.6254	291	6.34914e-142	512.642	210372	Aquilaria sinensis	Aquilaria spp. #14 #14: All parts and derivatives except:a)seeds and pollen;b)seedling or tissue cultures obtained in vitro, in solid or liquid media, transported in sterile containers;c)fruits;d)leaves;e)exhausted agarwood powder, including compressed powder in all shapes; andf)finished products packaged and ready for retail trade, this exemption does not apply to beads, prayer beads and carving…	Aquilaria sinensis	2
Cluster 4	gi|150416599|gb|EF645836.1| Aquilaria sinensis voucher XR-YN internal transcribed spacer 1, partial sequence; 5.8S ribosomal RNA gene, complete sequence; and internal transcribed spacer 2, partial sequence	150416599	98.6254	291	6.34914e-142	512.642	210372	Aquilaria sinensis	Aquilaria spp. #14 #14: All parts and derivatives except:a)seeds and pollen;b)seedling or tissue cultures obtained in vitro, in solid or liquid media, transported in sterile containers;c)fruits;d)leaves;e)exhausted agarwood powder, including compressed powder in all shapes; andf)finished products packaged and ready for retail trade, this exemption does not apply to beads, prayer beads and carving…	Aquilaria sinensis	2
Cluster 4	gi|59939383|gb|AY920327.1| Aquilaria crassna voucher Eurlings 7 (L) internal transcribed spacer 1, partial sequence; 5.8S ribosomal RNA gene, complete sequence; and internal transcribed spacer 2, partial sequence	59939383	98.6254	291	6.34914e-142	512.642	223751	Aquilaria crassna	Aquilaria spp. #14 #14: All parts and derivatives except:a)seeds and pollen;b)seedling or tissue cultures obtained in vitro, in solid or liquid media, transported in sterile containers;c)fruits;d)leaves;e)exhausted agarwood powder, including compressed powder in all shapes; andf)finished products packaged and ready for retail trade, this exemption does not apply to beads, prayer beads and carving…	Aquilaria crassna	2
Cluster 4	gi|59939382|gb|AY920326.1| Aquilaria crassna voucher Eurlings 1 (L) internal transcribed spacer 1, partial sequence; 5.8S ribosomal RNA gene, complete sequence; and internal transcribed spacer 2, partial sequence	59939382	98.6254	291	6.34914e-142	512.642	223751	Aquilaria crassna	Aquilaria spp. #14 #14: All parts and derivatives except:a)seeds and pollen;b)seedling or tissue cultures obtained in vitro, in solid or liquid media, transported in sterile containers;c)fruits;d)leaves;e)exhausted agarwood powder, including compressed powder in all shapes; andf)finished products packaged and ready for retail trade, this exemption does not apply to beads, prayer beads and carving…	Aquilaria crassna	2
Cluster 4	gi|150416596|gb|EF645833.1| Aquilaria sinensis voucher NN-GX internal transcribed spacer 1, partial sequence; 5.8S ribosomal RNA gene, complete sequence; and internal transcribed spacer 2, partial sequence	150416596	97.9381	291	1.37435e-138	501.562	210372	Aquilaria sinensis	Aquilaria spp. #14 #14: All parts and derivatives except:a)seeds and pollen;b)seedling or tissue cultures obtained in vitro, in solid or liquid media, transported in sterile containers;c)fruits;d)leaves;e)exhausted agarwood powder, including compressed powder in all shapes; andf)finished products packaged and ready for retail trade, this exemption does not apply to beads, prayer beads and carving…	Aquilaria sinensis	2
Cluster 4	gi|260447267|gb|GQ891956.1| Aquilaria sinensis clone GRS7859 internal transcribed spacer 1, 5.8S ribosomal RNA gene, and internal transcribed spacer 2, complete sequence	260447267	97.5945	291	6.39422e-137	496.022	210372	Aquilaria sinensis	Aquilaria spp. #14 #14: All parts and derivatives except:a)seeds and pollen;b)seedling or tissue cultures obtained in vitro, in solid or liquid media, transported in sterile containers;c)fruits;d)leaves;e)exhausted agarwood powder, including compressed powder in all shapes; andf)finished products packaged and ready for retail trade, this exemption does not apply to beads, prayer beads and carving…	Aquilaria sinensis	2
Cluster 4	gi|150416597|gb|EF645834.1| Aquilaria sinensis voucher SZ-GD internal transcribed spacer 1, partial sequence; 5.8S ribosomal RNA gene, complete sequence; and internal transcribed spacer 2, partial sequence	150416597	97.5945	291	6.39422e-137	496.022	210372	Aquilaria sinensis	Aquilaria spp. #14 #14: All parts and derivatives except:a)seeds and pollen;b)seedling or tissue cultures obtained in vitro, in solid or liquid media, transported in sterile containers;c)fruits;d)leaves;e)exhausted agarwood powder, including compressed powder in all shapes; andf)finished products packaged and ready for retail trade, this exemption does not apply to beads, prayer beads and carving…	Aquilaria sinensis	2
Cluster 409	gi|555948037|gb|KF225873.1| Uncultured Wallemia clone Leof84 18S ribosomal RNA gene, partial sequence; internal transcribed spacer 1, 5.8S ribosomal RNA gene, and internal transcribed spacer 2, complete sequence; and 28S ribosomal RNA gene, partial sequence	555948037	97.9487	195	9.32908e-89	335.364	644542	uncultured Wallemia
Cluster 409	gi|555948022|gb|KF225858.1| Uncultured Wallemia clone Leof69 18S ribosomal RNA gene, partial sequence; internal transcribed spacer 1, 5.8S ribosomal RNA gene, and internal transcribed spacer 2, complete sequence; and 28S ribosomal RNA gene, partial sequence	555948022	97.9487	195	9.32908e-89	335.364	644542	uncultured Wallemia
Cluster 409	gi|555948021|gb|KF225857.1| Uncultured Wallemia clone Leof68 18S ribosomal RNA gene, partial sequence; internal transcribed spacer 1, 5.8S ribosomal RNA gene, and internal transcribed spacer 2, complete sequence; and 28S ribosomal RNA gene, partial sequence	555948021	97.9487	195	9.32908e-89	335.364	644542	uncultured Wallemia
Cluster 409	gi|332106180|gb|GU941208.1| Uncultured eukaryote clone N104T_271 18S ribosomal RNA gene, partial sequence; internal transcribed spacer 1, complete sequence; and 5.8S ribosomal RNA gene, partial sequence	332106180	97.9487	195	9.32908e-89	335.364	100272	uncultured eukaryote
Cluster 409	gi|289064233|gb|GU370753.1| Uncultured fungus clone D0-30a_24 18S ribosomal RNA gene, partial sequence; internal transcribed spacer 1 and 5.8S ribosomal RNA gene, complete sequence; and internal transcribed spacer 2, partial sequence	289064233	97.9487	195	9.32908e-89	335.364	175245	uncultured fungus
Cluster 409	gi|506985710|gb|KC834762.1| Wallemia sp. 36a 18S ribosomal RNA gene, partial sequence	506985710	97.9275	193	1.20679e-87	331.671	1320266	Wallemia sp. 36a
Cluster 409	gi|555948038|gb|KF225874.1| Uncultured Wallemia clone Leof85 18S ribosomal RNA gene, partial sequence; internal transcribed spacer 1, 5.8S ribosomal RNA gene, and internal transcribed spacer 2, complete sequence; and 28S ribosomal RNA gene, partial sequence	555948038	97.4359	195	4.3404e-87	329.824	644542	uncultured Wallemia
Cluster 409	gi|555948028|gb|KF225864.1| Uncultured Wallemia clone Leof75 18S ribosomal RNA gene, partial sequence; internal transcribed spacer 1, 5.8S ribosomal RNA gene, and internal transcribed spacer 2, complete sequence; and 28S ribosomal RNA gene, partial sequence	555948028	97.4359	195	4.3404e-87	329.824	644542	uncultured Wallemia
Cluster 409	gi|295646652|gb|GU931736.1| Uncultured Wallemia isolate s_D05_07.ab1 18S ribosomal RNA gene, partial sequence; internal transcribed spacer 1, 5.8S ribosomal RNA gene, and internal transcribed spacer 2, complete sequence; and 28S ribosomal RNA gene, partial sequence	295646652	97.4359	195	4.3404e-87	329.824	644542	uncultured Wallemia
Cluster 409	gi|292453764|gb|GU721900.1| Uncultured fungus clone f3Fc60 18S ribosomal RNA gene, partial sequence; internal transcribed spacer 1, 5.8S ribosomal RNA gene, and internal transcribed spacer 2, complete sequence; and 28S ribosomal RNA gene, partial sequence	292453764	97.4359	195	4.3404e-87	329.824	175245	uncultured fungus
Cluster 41	gi|544160831|gb|KF221090.1| Aspergillus nomius strain Tur4 18S ribosomal RNA gene, partial sequence; internal transcribed spacer 1 and 5.8S ribosomal RNA gene, complete sequence; and internal transcribed spacer 2, partial sequence	544160831	97.6285	253	5.94769e-117	429.543	41061	Aspergillus nomius
Cluster 41	gi|544160830|gb|KF221089.1| Aspergillus tamarii strain Tur3 18S ribosomal RNA gene, partial sequence; internal transcribed spacer 1, 5.8S ribosomal RNA gene, and internal transcribed spacer 2, complete sequence; and 28S ribosomal RNA gene, partial sequence	544160830	97.6285	253	5.94769e-117	429.543	41984	Aspergillus tamarii
Cluster 41	gi|544160825|gb|KF221084.1| Aspergillus tamarii strain Red.pep 4 18S ribosomal RNA gene, partial sequence; internal transcribed spacer 1 and 5.8S ribosomal RNA gene, complete sequence; and internal transcribed spacer 2, partial sequence	544160825	97.6285	253	5.94769e-117	429.543	41984	Aspergillus tamarii
Cluster 41	gi|544160807|gb|KF221066.1| Aspergillus tamarii strain Chilly 1 18S ribosomal RNA gene, partial sequence; internal transcribed spacer 1 and 5.8S ribosomal RNA gene, complete sequence; and internal transcribed spacer 2, partial sequence	544160807	97.6285	253	5.94769e-117	429.543	41984	Aspergillus tamarii
Cluster 41	gi|544160800|gb|KF221059.1| Aspergillus tamarii strain B.pep 2 18S ribosomal RNA gene, partial sequence; internal transcribed spacer 1, 5.8S ribosomal RNA gene, and internal transcribed spacer 2, complete sequence; and 28S ribosomal RNA gene, partial sequence	544160800	97.6285	253	5.94769e-117	429.543	41984	Aspergillus tamarii
Cluster 41	gi|537124160|gb|KF562201.1| Aspergillus tamarii strain PW2958 18S ribosomal RNA gene, partial sequence; internal transcribed spacer 1, 5.8S ribosomal RNA gene, and internal transcribed spacer 2, complete sequence; and 28S ribosomal RNA gene, partial sequence	537124160	97.6285	253	5.94769e-117	429.543	41984	Aspergillus tamarii
Cluster 41	gi|410178846|gb|JX501411.1| Aspergillus tamarii isolate A4S3_D1 18S ribosomal RNA gene, partial sequence; internal transcribed spacer 1, 5.8S ribosomal RNA gene, and internal transcribed spacer 2, complete sequence; and 28S ribosomal RNA gene, partial sequence	410178846	97.6285	253	5.94769e-117	429.543	41984	Aspergillus tamarii
Cluster 41	gi|399138669|gb|JX110981.1| Aspergillus tamarii strain ATL GRD119 18S ribosomal RNA gene, partial sequence; internal transcribed spacer 1, 5.8S ribosomal RNA gene, and internal transcribed spacer 2, complete sequence; and 28S ribosomal RNA gene, partial sequence	399138669	97.6285	253	5.94769e-117	429.543	41984	Aspergillus tamarii
Cluster 41	gi|388782903|gb|JQ676205.1| Aspergillus caelatus isolate BXGA07 18S ribosomal RNA gene, partial sequence; internal transcribed spacer 1, 5.8S ribosomal RNA gene, and internal transcribed spacer 2, complete sequence; and 28S ribosomal RNA gene, partial sequence	388782903	97.6285	253	5.94769e-117	429.543	61420	Aspergillus caelatus
Cluster 41	gi|352091798|gb|JN660479.1| Uncultured organism clone ciidir1004_C08 18S ribosomal RNA gene, internal transcribed spacer 1, 5.8S ribosomal RNA gene, internal transcribed spacer 2, and 28S ribosomal RNA gene, region	352091798	97.6285	253	5.94769e-117	429.543	155900	uncultured organism
Cluster 43	gi|541906942|gb|KF154411.1| Aspergillus niger strain 13/29 18S ribosomal RNA gene, partial sequence; internal transcribed spacer 1, 5.8S ribosomal RNA gene, and internal transcribed spacer 2, complete sequence; and 28S ribosomal RNA gene, partial sequence	541906942	97.7612	268	2.70519e-125	457.243	5061	Aspergillus niger
Cluster 43	gi|444784150|gb|JX025097.1| Aspergillus sp. DCS31 18S ribosomal RNA gene, partial sequence; internal transcribed spacer 1, 5.8S ribosomal RNA gene, and internal transcribed spacer 2, complete sequence; and 28S ribosomal RNA gene, partial sequence	444784150	97.7612	268	2.70519e-125	457.243	1287687	Aspergillus sp. DCS31
Cluster 43	gi|499163173|gb|KC820801.1| Aspergillus niger strain AAT7 18S ribosomal RNA gene, partial sequence; internal transcribed spacer 1, 5.8S ribosomal RNA gene, and internal transcribed spacer 2, complete sequence; and 28S ribosomal RNA gene, partial sequence	499163173	97.7612	268	2.70519e-125	457.243	5061	Aspergillus niger
Cluster 43	gi|410178842|gb|JX501407.1| Aspergillus tubingensis isolate A3S6_58 18S ribosomal RNA gene, partial sequence; internal transcribed spacer 1, 5.8S ribosomal RNA gene, and internal transcribed spacer 2, complete sequence; and 28S ribosomal RNA gene, partial sequence	410178842	97.7612	268	2.70519e-125	457.243	5068	Aspergillus tubingensis
Cluster 43	gi|410178838|gb|JX501403.1| Aspergillus tubingensis isolate A3S5_2 18S ribosomal RNA gene, partial sequence; internal transcribed spacer 1, 5.8S ribosomal RNA gene, and internal transcribed spacer 2, complete sequence; and 28S ribosomal RNA gene, partial sequence	410178838	97.7612	268	2.70519e-125	457.243	5068	Aspergillus tubingensis
Cluster 43	gi|410178833|gb|JX501398.1| Aspergillus tubingensis isolate A3S3_6 18S ribosomal RNA gene, partial sequence; internal transcribed spacer 1, 5.8S ribosomal RNA gene, and internal transcribed spacer 2, complete sequence; and 28S ribosomal RNA gene, partial sequence	410178833	97.7612	268	2.70519e-125	457.243	5068	Aspergillus tubingensis
Cluster 43	gi|410178815|gb|JX501380.1| Aspergillus tubingensis isolate A2S2_D32 18S ribosomal RNA gene, partial sequence; internal transcribed spacer 1, 5.8S ribosomal RNA gene, and internal transcribed spacer 2, complete sequence; and 28S ribosomal RNA gene, partial sequence	410178815	97.7612	268	2.70519e-125	457.243	5068	Aspergillus tubingensis
Cluster 43	gi|410178825|gb|JX501390.1| Aspergillus tubingensis isolate A2S5_3 18S ribosomal RNA gene, partial sequence; internal transcribed spacer 1, 5.8S ribosomal RNA gene, and internal transcribed spacer 2, complete sequence; and 28S ribosomal RNA gene, partial sequence >gi|410178831|gb|JX501396.1| Aspergillus tubingensis isolate A3S1_D50 18S ribosomal RNA gene, partial sequence; internal transcribed sp…	410178825	97.7612	268	2.70519e-125	457.243	5068	Aspergillus tubingensis
Cluster 43	gi|409109897|gb|JX523614.1| Aspergillus niger strain M10 18S ribosomal RNA gene, partial sequence; internal transcribed spacer 1, 5.8S ribosomal RNA gene, and internal transcribed spacer 2, complete sequence; and 28S ribosomal RNA gene, partial sequence	409109897	97.7612	268	2.70519e-125	457.243	5061	Aspergillus niger
Cluster 43	gi|409034606|gb|JX492319.1| Aspergillus niger strain AN01 18S ribosomal RNA gene, partial sequence; internal transcribed spacer 1, 5.8S ribosomal RNA gene, and internal transcribed spacer 2, complete sequence; and 28S ribosomal RNA gene, partial sequence	409034606	97.7612	268	2.70519e-125	457.243	5061	Aspergillus niger
Cluster 448	gi|406352047|gb|JX317206.1| Uncultured fungus clone HCB2.13 18S ribosomal RNA gene, partial sequence; internal transcribed spacer 1, 5.8S ribosomal RNA gene, and internal transcribed spacer 2, complete sequence; and 28S ribosomal RNA gene, partial sequence	406352047	98.9474	190	6.86216e-90	339.057	175245	uncultured fungus
Cluster 448	gi|292453428|gb|GU721564.1| Uncultured fungus clone f3Fc79 18S ribosomal RNA gene, partial sequence; internal transcribed spacer 1, 5.8S ribosomal RNA gene, and internal transcribed spacer 2, complete sequence; and 28S ribosomal RNA gene, partial sequence	292453428	98.9474	190	6.86216e-90	339.057	175245	uncultured fungus
Cluster 448	gi|292453427|gb|GU721563.1| Uncultured fungus clone f3Fc06 18S ribosomal RNA gene, partial sequence; internal transcribed spacer 1, 5.8S ribosomal RNA gene, and internal transcribed spacer 2, complete sequence; and 28S ribosomal RNA gene, partial sequence	292453427	98.9474	190	6.86216e-90	339.057	175245	uncultured fungus
Cluster 448	gi|226929680|gb|FJ780087.1| Uncultured fungus clone Singleton_(216-1664_1163) 18S ribosomal RNA gene, partial sequence; internal transcribed spacer 1, complete sequence; and 5.8S ribosomal RNA gene, partial sequence	226929680	98.9474	190	6.86216e-90	339.057	175245	uncultured fungus
Cluster 448	gi|555948037|gb|KF225873.1| Uncultured Wallemia clone Leof84 18S ribosomal RNA gene, partial sequence; internal transcribed spacer 1, 5.8S ribosomal RNA gene, and internal transcribed spacer 2, complete sequence; and 28S ribosomal RNA gene, partial sequence	555948037	98.4293	191	3.19265e-88	333.517	644542	uncultured Wallemia
Cluster 448	gi|555948028|gb|KF225864.1| Uncultured Wallemia clone Leof75 18S ribosomal RNA gene, partial sequence; internal transcribed spacer 1, 5.8S ribosomal RNA gene, and internal transcribed spacer 2, complete sequence; and 28S ribosomal RNA gene, partial sequence	555948028	98.4293	191	3.19265e-88	333.517	644542	uncultured Wallemia
Cluster 448	gi|555948022|gb|KF225858.1| Uncultured Wallemia clone Leof69 18S ribosomal RNA gene, partial sequence; internal transcribed spacer 1, 5.8S ribosomal RNA gene, and internal transcribed spacer 2, complete sequence; and 28S ribosomal RNA gene, partial sequence	555948022	98.4293	191	3.19265e-88	333.517	644542	uncultured Wallemia
Cluster 448	gi|555948021|gb|KF225857.1| Uncultured Wallemia clone Leof68 18S ribosomal RNA gene, partial sequence; internal transcribed spacer 1, 5.8S ribosomal RNA gene, and internal transcribed spacer 2, complete sequence; and 28S ribosomal RNA gene, partial sequence	555948021	98.4293	191	3.19265e-88	333.517	644542	uncultured Wallemia
Cluster 448	gi|406352040|gb|JX317199.1| Uncultured fungus clone HCB2.6 18S ribosomal RNA gene, partial sequence; internal transcribed spacer 1, 5.8S ribosomal RNA gene, and internal transcribed spacer 2, complete sequence; and 28S ribosomal RNA gene, partial sequence	406352040	98.4211	190	3.19265e-88	333.517	175245	uncultured fungus
Cluster 448	gi|346229372|gb|JF497133.1| Uncultured fungus clone ABP_30 18S ribosomal RNA gene, partial sequence; internal transcribed spacer 1, 5.8S ribosomal RNA gene, and internal transcribed spacer 2, complete sequence; and 28S ribosomal RNA gene, partial sequence	346229372	98.4211	190	3.19265e-88	333.517	175245	uncultured fungus
Cluster 483	gi|373431872|gb|JQ316518.1| Aspergillus parasiticus strain A-3352 18S ribosomal RNA gene, partial sequence; internal transcribed spacer 1, 5.8S ribosomal RNA gene, and internal transcribed spacer 2, complete sequence; and 28S ribosomal RNA gene, partial sequence	373431872	99.3243	148	8.49176e-69	268.884	5067	Aspergillus parasiticus
Cluster 483	gi|391226413|gb|JQ812709.1| Aspergillus sojae strain ATCC MYA-4878 18S ribosomal RNA gene, partial sequence; internal transcribed spacer 1, 5.8S ribosomal RNA gene, and internal transcribed spacer 2, complete sequence; and 28S ribosomal RNA gene, partial sequence	391226413	99.3243	148	8.49176e-69	268.884	41058	Aspergillus sojae
Cluster 483	gi|333494771|gb|JF412786.1| Aspergillus parasiticus isolate CS18 18S ribosomal RNA gene, partial sequence; internal transcribed spacer 1, 5.8S ribosomal RNA gene, and internal transcribed spacer 2, complete sequence; and 28S ribosomal RNA gene, partial sequence	333494771	99.3243	148	8.49176e-69	268.884	5067	Aspergillus parasiticus
Cluster 483	gi|333494770|gb|JF412785.1| Aspergillus parasiticus isolate CS16 18S ribosomal RNA gene, partial sequence; internal transcribed spacer 1, 5.8S ribosomal RNA gene, and internal transcribed spacer 2, complete sequence; and 28S ribosomal RNA gene, partial sequence	333494770	99.3243	148	8.49176e-69	268.884	5067	Aspergillus parasiticus
Cluster 483	gi|333494759|gb|JF412774.1| Aspergillus sp. SWP-2011c isolate CS22 18S ribosomal RNA gene, partial sequence; internal transcribed spacer 1, 5.8S ribosomal RNA gene, and internal transcribed spacer 2, complete sequence; and 28S ribosomal RNA gene, partial sequence	333494759	99.3243	148	8.49176e-69	268.884	1034304	Aspergillus transmontanensis
Cluster 483	gi|333494758|gb|JF412773.1| Aspergillus sp. SWP-2011c isolate CS17 18S ribosomal RNA gene, partial sequence; internal transcribed spacer 1, 5.8S ribosomal RNA gene, and internal transcribed spacer 2, complete sequence; and 28S ribosomal RNA gene, partial sequence	333494758	99.3243	148	8.49176e-69	268.884	1034304	Aspergillus transmontanensis
Cluster 483	gi|333494757|gb|JF412772.1| Aspergillus sp. SWP-2011c isolate CS13 18S ribosomal RNA gene, partial sequence; internal transcribed spacer 1, 5.8S ribosomal RNA gene, and internal transcribed spacer 2, complete sequence; and 28S ribosomal RNA gene, partial sequence	333494757	99.3243	148	8.49176e-69	268.884	1034304	Aspergillus transmontanensis
Cluster 483	gi|333494756|gb|JF412771.1| Aspergillus sp. SWP-2011c isolate CS11 18S ribosomal RNA gene, partial sequence; internal transcribed spacer 1, 5.8S ribosomal RNA gene, and internal transcribed spacer 2, complete sequence; and 28S ribosomal RNA gene, partial sequence	333494756	99.3243	148	8.49176e-69	268.884	1034304	Aspergillus transmontanensis
Cluster 483	gi|333494755|gb|JF412770.1| Aspergillus sp. SWP-2011b isolate CS15 18S ribosomal RNA gene, partial sequence; internal transcribed spacer 1, 5.8S ribosomal RNA gene, and internal transcribed spacer 2, complete sequence; and 28S ribosomal RNA gene, partial sequence	333494755	99.3243	148	8.49176e-69	268.884	1034303	Aspergillus sergii
Cluster 483	gi|551534011|gb|KF031352.1| Aspergillus flavus strain 26.10 18S ribosomal RNA gene, partial sequence; internal transcribed spacer 1, 5.8S ribosomal RNA gene, and internal transcribed spacer 2, complete sequence; and 28S ribosomal RNA gene, partial sequence	551534011	97.4684	158	8.49176e-69	268.884	5059	Aspergillus flavus
Cluster 5	gi|323404521|gb|HM999972.1| Syncephalastrum racemosum strain CBS 199.81 18S ribosomal RNA gene, partial sequence; internal transcribed spacer 1, 5.8S ribosomal RNA gene, and internal transcribed spacer 2, complete sequence; and 28S ribosomal RNA gene, partial sequence	323404521	97.048	271	3.88821e-124	453.549	13706	Syncephalastrum racemosum
Cluster 541	gi|198401806|gb|EU714323.1| Pichia burtonii strain EM 9831 18S ribosomal RNA gene, partial sequence; internal transcribed spacer 1, 5.8S ribosomal RNA gene, and internal transcribed spacer 2, complete sequence; and 26S ribosomal RNA gene, partial sequence	198401806	100	160	3.46844e-77	296.584	717740	Hyphopichia burtonii
Cluster 541	gi|134252560|gb|EF175899.1| Pichia burtonii clone bandF3 internal transcribed spacer 1, partial sequence; 5.8S ribosomal RNA gene and internal transcribed spacer 2, complete sequence; and 28S ribosomal RNA gene, partial sequence	134252560	100	160	3.46844e-77	296.584	717740	Hyphopichia burtonii
Cluster 541	gi|119658670|emb|AM420292.1| Pichia burtonii 18S rRNA gene (partial), 5.8S rRNA gene, 26S rRNA gene (partial), ITS1 and ITS2, isolate 798-05	119658670	100	160	3.46844e-77	296.584	717740	Hyphopichia burtonii
Cluster 541	gi|117653124|gb|EF060719.1| Saccharomycetales sp. LM407 18S ribosomal RNA gene, partial sequence	117653124	100	160	3.46844e-77	296.584	422797	Saccharomycetales sp. LM407
Cluster 541	gi|110559582|gb|DQ683006.1| Pichia burtonii strain YF11A 18S ribosomal RNA gene, partial sequence; internal transcribed spacer 1, 5.8S ribosomal RNA gene, and internal transcribed spacer 2, complete sequence; and 28S ribosomal RNA gene, partial sequence	110559582	100	160	3.46844e-77	296.584	717740	Hyphopichia burtonii
Cluster 541	gi|90074767|dbj|AB236002.1| Uncultured fungus genes for 18S rRNA, ITS1, 5.8S rRNA, ITS2 and 28S rRNA, partial and complete sequence, clone: F5-1	90074767	100	160	3.46844e-77	296.584	175245	uncultured fungus
Cluster 541	gi|288804392|gb|GU246247.1| Hyphopichia burtonii strain CBS 2352 18S ribosomal RNA gene, partial sequence; internal transcribed spacer 1, 5.8S ribosomal RNA gene, and internal transcribed spacer 2, complete sequence; and 26S ribosomal RNA gene, partial sequence	288804392	97.5	160	2.10228e-69	270.731	717740	Hyphopichia burtonii
Cluster 541	gi|66863612|dbj|AB158652.1| Hyphopichia burtonii genes for ITS1, 5.8S ribosomal RNA, ITS2, partial and complete sequence, strain: IFO 10837	66863612	97.1831	142	2.13224e-59	237.491	717740	Hyphopichia burtonii
Cluster 541	gi|397529221|emb|HE967324.1| Hyphopichia burtonii genomic DNA containing ITS1, strain MRL1	397529221	97.1631	141	7.6689e-59	235.645	717740	Hyphopichia burtonii
Cluster 569	gi|296409974|gb|HM044857.1| Pichia sp. TCJ 24 18S ribosomal RNA gene, partial sequence; internal transcribed spacer 1, 5.8S ribosomal RNA gene, and internal transcribed spacer 2, complete sequence; and 26S ribosomal RNA gene, partial sequence	296409974	99.3548	155	9.33848e-73	281.811	765292	Pichia sp. TCJ 24
Cluster 569	gi|202078741|gb|EU561601.1| Fungal endophyte sp. CBG2_1 18S ribosomal RNA gene, partial sequence; internal transcribed spacer 1, 5.8S ribosomal RNA gene, and internal transcribed spacer 2, complete sequence; and 28S ribosomal RNA gene, partial sequence	202078741	98.0645	155	1.56266e-70	274.424	548614	fungal endophyte sp. CBG2_1
Cluster 59	gi|544160831|gb|KF221090.1| Aspergillus nomius strain Tur4 18S ribosomal RNA gene, partial sequence; internal transcribed spacer 1 and 5.8S ribosomal RNA gene, complete sequence; and internal transcribed spacer 2, partial sequence	544160831	99.2395	263	2.65169e-130	473.863	41061	Aspergillus nomius
Cluster 59	gi|544160830|gb|KF221089.1| Aspergillus tamarii strain Tur3 18S ribosomal RNA gene, partial sequence; internal transcribed spacer 1, 5.8S ribosomal RNA gene, and internal transcribed spacer 2, complete sequence; and 28S ribosomal RNA gene, partial sequence	544160830	99.2395	263	2.65169e-130	473.863	41984	Aspergillus tamarii
Cluster 59	gi|544160807|gb|KF221066.1| Aspergillus tamarii strain Chilly 1 18S ribosomal RNA gene, partial sequence; internal transcribed spacer 1 and 5.8S ribosomal RNA gene, complete sequence; and internal transcribed spacer 2, partial sequence	544160807	99.2395	263	2.65169e-130	473.863	41984	Aspergillus tamarii
Cluster 59	gi|410178846|gb|JX501411.1| Aspergillus tamarii isolate A4S3_D1 18S ribosomal RNA gene, partial sequence; internal transcribed spacer 1, 5.8S ribosomal RNA gene, and internal transcribed spacer 2, complete sequence; and 28S ribosomal RNA gene, partial sequence	410178846	99.2395	263	2.65169e-130	473.863	41984	Aspergillus tamarii
Cluster 59	gi|399138669|gb|JX110981.1| Aspergillus tamarii strain ATL GRD119 18S ribosomal RNA gene, partial sequence; internal transcribed spacer 1, 5.8S ribosomal RNA gene, and internal transcribed spacer 2, complete sequence; and 28S ribosomal RNA gene, partial sequence	399138669	99.2395	263	2.65169e-130	473.863	41984	Aspergillus tamarii
Cluster 59	gi|388782903|gb|JQ676205.1| Aspergillus caelatus isolate BXGA07 18S ribosomal RNA gene, partial sequence; internal transcribed spacer 1, 5.8S ribosomal RNA gene, and internal transcribed spacer 2, complete sequence; and 28S ribosomal RNA gene, partial sequence	388782903	99.2395	263	2.65169e-130	473.863	61420	Aspergillus caelatus
Cluster 59	gi|352091798|gb|JN660479.1| Uncultured organism clone ciidir1004_C08 18S ribosomal RNA gene, internal transcribed spacer 1, 5.8S ribosomal RNA gene, internal transcribed spacer 2, and 28S ribosomal RNA gene, region	352091798	99.2395	263	2.65169e-130	473.863	155900	uncultured organism
Cluster 59	gi|336044119|gb|JF901808.1| Aspergillus tamarii 18S ribosomal RNA gene, partial sequence; internal transcribed spacer 1, 5.8S ribosomal RNA gene, and internal transcribed spacer 2, complete sequence; and 28S ribosomal RNA gene, partial sequence	336044119	99.2395	263	2.65169e-130	473.863	41984	Aspergillus tamarii
Cluster 59	gi|330897175|gb|HQ340111.1| Aspergillus tamarii culture-collection NRRL:427 18S ribosomal RNA gene, partial sequence; internal transcribed spacer 1, 5.8S ribosomal RNA gene, and internal transcribed spacer 2, complete sequence; and 28S ribosomal RNA gene, partial sequence	330897175	99.2395	263	2.65169e-130	473.863	41984	Aspergillus tamarii
Cluster 59	gi|239509248|gb|GQ120970.1| Aspergillus sp. 269A 18S ribosomal RNA gene, partial sequence; internal transcribed spacer 1, 5.8S ribosomal RNA gene, and internal transcribed spacer 2, complete sequence; and 28S ribosomal RNA gene, partial sequence	239509248	99.2395	263	2.65169e-130	473.863	650154	Aspergillus sp. 269A
Cluster 63	gi|552954757|gb|KF312149.1| Aspergillus nomius strain MW16 18S ribosomal RNA gene, partial sequence; internal transcribed spacer 1, 5.8S ribosomal RNA gene, and internal transcribed spacer 2, complete sequence; and 28S ribosomal RNA gene, partial sequence	552954757	98.3673	245	5.77128e-117	429.543	41061	Aspergillus nomius
Cluster 63	gi|537124157|gb|KF562198.1| Aspergillus nomius strain PW2955 18S ribosomal RNA gene, partial sequence; internal transcribed spacer 1, 5.8S ribosomal RNA gene, and internal transcribed spacer 2, complete sequence; and 28S ribosomal RNA gene, partial sequence	537124157	98.3673	245	5.77128e-117	429.543	41061	Aspergillus nomius
Cluster 63	gi|514825667|gb|KC787006.1| Aspergillus nomius strain MIAE01249 18S ribosomal RNA gene, partial sequence; internal transcribed spacer 1 and 5.8S ribosomal RNA gene, complete sequence; and internal transcribed spacer 2, partial sequence	514825667	98.3673	245	5.77128e-117	429.543	41061	Aspergillus nomius
Cluster 63	gi|514825653|gb|KC786992.1| Aspergillus nomius strain MIAE01200 18S ribosomal RNA gene, partial sequence; internal transcribed spacer 1 and 5.8S ribosomal RNA gene, complete sequence; and internal transcribed spacer 2, partial sequence	514825653	98.3673	245	5.77128e-117	429.543	41061	Aspergillus nomius
Cluster 63	gi|514825652|gb|KC786991.1| Aspergillus nomius strain MIAE01233 18S ribosomal RNA gene, partial sequence; internal transcribed spacer 1 and 5.8S ribosomal RNA gene, complete sequence; and internal transcribed spacer 2, partial sequence	514825652	98.3673	245	5.77128e-117	429.543	41061	Aspergillus nomius
Cluster 63	gi|434860775|gb|KC253960.1| Aspergillus nomius culture-collection UOA/HCPF<GRC>:12657 18S ribosomal RNA gene, partial sequence; internal transcribed spacer 1, 5.8S ribosomal RNA gene, and internal transcribed spacer 2, complete sequence; and 28S ribosomal RNA gene, partial sequence	434860775	98.3673	245	5.77128e-117	429.543	41061	Aspergillus nomius
Cluster 63	gi|394784754|gb|JQ781731.1| Aspergillus zhaoqingensis isolate A15B 18S ribosomal RNA gene, partial sequence; internal transcribed spacer 1, 5.8S ribosomal RNA gene, and internal transcribed spacer 2, complete sequence; and 28S ribosomal RNA gene, partial sequence	394784754	98.3673	245	5.77128e-117	429.543	656921	Aspergillus zhaoqingensis
Cluster 63	gi|394784746|gb|JQ781730.1| Aspergillus nomius isolate A15A 18S ribosomal RNA gene, partial sequence; internal transcribed spacer 1, 5.8S ribosomal RNA gene, and internal transcribed spacer 2, complete sequence; and 28S ribosomal RNA gene, partial sequence	394784746	98.3673	245	5.77128e-117	429.543	41061	Aspergillus nomius
Cluster 63	gi|394784719|gb|JQ781727.1| Aspergillus nomius isolate A12B 18S ribosomal RNA gene, partial sequence; internal transcribed spacer 1, 5.8S ribosomal RNA gene, and internal transcribed spacer 2, complete sequence; and 28S ribosomal RNA gene, partial sequence	394784719	98.3673	245	5.77128e-117	429.543	41061	Aspergillus nomius
Cluster 63	gi|394784710|gb|JQ781726.1| Aspergillus nomius isolate A12A 18S ribosomal RNA gene, partial sequence; internal transcribed spacer 1, 5.8S ribosomal RNA gene, and internal transcribed spacer 2, complete sequence; and 28S ribosomal RNA gene, partial sequence	394784710	98.3673	245	5.77128e-117	429.543	41061	Aspergillus nomius
Cluster 66	gi|507848919|gb|JX913783.1| Trichoderma asperellum strain ANP 18S ribosomal RNA gene, partial sequence; internal transcribed spacer 1, 5.8S ribosomal RNA gene, and internal transcribed spacer 2, complete sequence; and 28S ribosomal RNA gene, partial sequence	507848919	99.2337	261	3.38562e-129	470.169	101201	Trichoderma asperellum
Cluster 66	gi|478434577|gb|KC479818.1| Trichoderma asperellum isolate T16 18S ribosomal RNA gene, partial sequence; internal transcribed spacer 1, 5.8S ribosomal RNA gene, and internal transcribed spacer 2, complete sequence; and 28S ribosomal RNA gene, partial sequence	478434577	99.2337	261	3.38562e-129	470.169	101201	Trichoderma asperellum
Cluster 66	gi|478434574|gb|KC479815.1| Trichoderma asperellum isolate T13B 18S ribosomal RNA gene, partial sequence; internal transcribed spacer 1, 5.8S ribosomal RNA gene, and internal transcribed spacer 2, complete sequence; and 28S ribosomal RNA gene, partial sequence	478434574	99.2337	261	3.38562e-129	470.169	101201	Trichoderma asperellum
Cluster 66	gi|478434569|gb|KC479810.1| Trichoderma asperellum isolate T6 18S ribosomal RNA gene, partial sequence; internal transcribed spacer 1, 5.8S ribosomal RNA gene, and internal transcribed spacer 2, complete sequence; and 28S ribosomal RNA gene, partial sequence	478434569	99.2337	261	3.38562e-129	470.169	101201	Trichoderma asperellum
Cluster 66	gi|472834934|gb|KC602356.1| Fungal sp. JF47 18S ribosomal RNA gene, partial sequence; internal transcribed spacer 1, 5.8S ribosomal RNA gene, and internal transcribed spacer 2, complete sequence; and 28S ribosomal RNA gene, partial sequence	472834934	99.2337	261	3.38562e-129	470.169	1305987	fungal sp. JF47
Cluster 66	gi|418205683|gb|JX677934.1| Trichoderma asperellum strain AF14 18S ribosomal RNA gene, partial sequence; internal transcribed spacer 1, 5.8S ribosomal RNA gene, and internal transcribed spacer 2, complete sequence; and 28S ribosomal RNA gene, partial sequence	418205683	99.2337	261	3.38562e-129	470.169	101201	Trichoderma asperellum
Cluster 66	gi|418205682|gb|JX677933.1| Trichoderma asperellum strain AF2 18S ribosomal RNA gene, partial sequence; internal transcribed spacer 1, 5.8S ribosomal RNA gene, and internal transcribed spacer 2, complete sequence; and 28S ribosomal RNA gene, partial sequence	418205682	99.2337	261	3.38562e-129	470.169	101201	Trichoderma asperellum
Cluster 66	gi|374431278|gb|JQ294074.1| Trichoderma asperellum strain AM2 18S ribosomal RNA gene, partial sequence; internal transcribed spacer 1 and 5.8S ribosomal RNA gene, complete sequence; and internal transcribed spacer 2, partial sequence	374431278	99.2337	261	3.38562e-129	470.169	101201	Trichoderma asperellum
Cluster 66	gi|317120617|gb|HQ596941.1| Trichoderma asperellum strain T57 18S ribosomal RNA gene, partial sequence; internal transcribed spacer 1, 5.8S ribosomal RNA gene, and internal transcribed spacer 2, complete sequence; and 28S ribosomal RNA gene, partial sequence	317120617	99.2337	261	3.38562e-129	470.169	101201	Trichoderma asperellum
Cluster 66	gi|307135481|gb|HM348609.1| Hypocrea lixii isolate LF28 internal transcribed spacer 1, partial sequence; 5.8S ribosomal RNA gene, complete sequence; and internal transcribed spacer 2, partial sequence	307135481	99.2337	261	3.38562e-129	470.169	5544	Trichoderma harzianum
Cluster 688	gi|555635588|gb|KF436200.1| Fungal endophyte culture-collection STRI:ICBG-Panama:TK51 18S ribosomal RNA gene, partial sequence; internal transcribed spacer 1, 5.8S ribosomal RNA gene, and internal transcribed spacer 2, complete sequence; and 28S ribosomal RNA gene, partial sequence	555635588	97.4359	117	2.42183e-47	196.865	410823	fungal endophyte
Cluster 688	gi|555635587|gb|KF436199.1| Fungal endophyte culture-collection STRI:ICBG-Panama:TK50 18S ribosomal RNA gene, partial sequence; internal transcribed spacer 1, 5.8S ribosomal RNA gene, and internal transcribed spacer 2, complete sequence; and 28S ribosomal RNA gene, partial sequence	555635587	97.4359	117	2.42183e-47	196.865	410823	fungal endophyte
Cluster 688	gi|555635580|gb|KF436192.1| Fungal endophyte culture-collection STRI:ICBG-Panama:TK1405 18S ribosomal RNA gene, partial sequence; internal transcribed spacer 1, 5.8S ribosomal RNA gene, and internal transcribed spacer 2, complete sequence; and 28S ribosomal RNA gene, partial sequence	555635580	97.4359	117	2.42183e-47	196.865	410823	fungal endophyte
Cluster 688	gi|555634947|gb|KF435559.1| Fungal endophyte culture-collection STRI:ICBG-Panama:TK1660 18S ribosomal RNA gene, partial sequence; internal transcribed spacer 1, 5.8S ribosomal RNA gene, and internal transcribed spacer 2, complete sequence; and 28S ribosomal RNA gene, partial sequence	555634947	97.4359	117	2.42183e-47	196.865	410823	fungal endophyte
Cluster 688	gi|555634799|gb|KF435411.1| Fungal endophyte culture-collection STRI:ICBG-Panama:TK1434 18S ribosomal RNA gene, partial sequence; internal transcribed spacer 1, 5.8S ribosomal RNA gene, and internal transcribed spacer 2, complete sequence; and 28S ribosomal RNA gene, partial sequence	555634799	97.4359	117	2.42183e-47	196.865	410823	fungal endophyte
Cluster 688	gi|555298826|gb|KF411621.1| Penicillium sp. DY115-21-11-M27 internal transcribed spacer 1, partial sequence; 5.8S ribosomal RNA gene and internal transcribed spacer 2, complete sequence; and 28S ribosomal RNA gene, partial sequence	555298826	97.4359	117	2.42183e-47	196.865	1413663	Penicillium sp. DY115-21-11-M27
Cluster 688	gi|555298824|gb|KF411619.1| Penicillium sp. DY115-21-11-M23 internal transcribed spacer 1, partial sequence; 5.8S ribosomal RNA gene and internal transcribed spacer 2, complete sequence; and 28S ribosomal RNA gene, partial sequence	555298824	97.4359	117	2.42183e-47	196.865	1413662	Penicillium sp. DY115-21-11-M23
Cluster 688	gi|555298823|gb|KF411618.1| Penicillium sp. DY115-21-11-M21 internal transcribed spacer 1, partial sequence; 5.8S ribosomal RNA gene and internal transcribed spacer 2, complete sequence; and 28S ribosomal RNA gene, partial sequence	555298823	97.4359	117	2.42183e-47	196.865	1413661	Penicillium sp. DY115-21-11-M21
Cluster 688	gi|555298822|gb|KF411617.1| Aspergillus sp. DY115-21-11-M18 internal transcribed spacer 1, partial sequence; 5.8S ribosomal RNA gene and internal transcribed spacer 2, complete sequence; and 28S ribosomal RNA gene, partial sequence	555298822	97.4359	117	2.42183e-47	196.865	1413628	Aspergillus sp. DY115-21-11-M18
Cluster 688	gi|555298821|gb|KF411616.1| Penicillium sp. DY115-21-11-M17 internal transcribed spacer 1, partial sequence; 5.8S ribosomal RNA gene and internal transcribed spacer 2, complete sequence; and 28S ribosomal RNA gene, partial sequence	555298821	97.4359	117	2.42183e-47	196.865	1413660	Penicillium sp. DY115-21-11-M17
Cluster 69	gi|346229382|gb|JF497143.1| Uncultured fungus clone ABP_40 18S ribosomal RNA gene, partial sequence; internal transcribed spacer 1, 5.8S ribosomal RNA gene, and internal transcribed spacer 2, complete sequence; and 28S ribosomal RNA gene, partial sequence	346229382	99.2278	259	4.37958e-128	466.476	175245	uncultured fungus
Cluster 69	gi|146746164|gb|EF409805.1| Aspergillus flavus isolate ucb039 18S ribosomal RNA gene, partial sequence; internal transcribed spacer 1, 5.8S ribosomal RNA gene, and internal transcribed spacer 2, complete sequence; and 28S ribosomal RNA gene, partial sequence	146746164	99.2278	259	4.37958e-128	466.476	5059	Aspergillus flavus
Cluster 69	gi|146746163|gb|EF409804.1| Aspergillus flavus isolate ucb038 18S ribosomal RNA gene, partial sequence; internal transcribed spacer 1, 5.8S ribosomal RNA gene, and internal transcribed spacer 2, complete sequence; and 28S ribosomal RNA gene, partial sequence	146746163	99.2278	259	4.37958e-128	466.476	5059	Aspergillus flavus
Cluster 69	gi|146746142|gb|EF409783.1| Aspergillus flavus isolate ucb017 18S ribosomal RNA gene, partial sequence; internal transcribed spacer 1, 5.8S ribosomal RNA gene, and internal transcribed spacer 2, complete sequence; and 28S ribosomal RNA gene, partial sequence	146746142	99.2278	259	4.37958e-128	466.476	5059	Aspergillus flavus
Cluster 69	gi|146746129|gb|EF409770.1| Aspergillus flavus isolate ucb004 18S ribosomal RNA gene, partial sequence; internal transcribed spacer 1, 5.8S ribosomal RNA gene, and internal transcribed spacer 2, complete sequence; and 28S ribosomal RNA gene, partial sequence	146746129	99.2278	259	4.37958e-128	466.476	5059	Aspergillus flavus
Cluster 69	gi|2588685|dbj|AB008416.1| Aspergillus flavus gene for 18S rRNA, 5.8S rRNA and 28S rRNA, partial and complete sequence	2588685	99.2278	259	4.37958e-128	466.476	5059	Aspergillus flavus
Cluster 69	gi|2588686|dbj|AB008417.1| Aspergillus oryzae gene for 18S rRNA, 5.8S rRNA and 28S rRNA, partial and complete sequence	2588686	99.2278	259	4.37958e-128	466.476	5062	Aspergillus oryzae
Cluster 69	gi|2588684|dbj|AB008415.1| Aspergillus flavus gene for 18S rRNA, 5.8S rRNA and 28S rRNA, partial and complete sequence	2588684	99.2278	259	4.37958e-128	466.476	5059	Aspergillus flavus
Cluster 69	gi|2588683|dbj|AB008414.1| Aspergillus flavus gene for 18S rRNA, 5.8S rRNA and 28S rRNA, partial and complete sequence	2588683	99.2278	259	4.37958e-128	466.476	5059	Aspergillus flavus
Cluster 69	gi|470271613|gb|KC329628.1| Aspergillus flavus strain SX15 18S ribosomal RNA gene, partial sequence; internal transcribed spacer 1, 5.8S ribosomal RNA gene, and internal transcribed spacer 2, complete sequence; and 28S ribosomal RNA gene, partial sequence	470271613	99.2248	258	1.57518e-127	464.629	5059	Aspergillus flavus
Cluster 7	gi|238696002|gb|FJ980392.1| Aquilaria sinensis voucher PS1178MT01 18S ribosomal RNA gene, partial sequence; internal transcribed spacer 1, 5.8S ribosomal RNA gene, and internal transcribed spacer 2, complete sequence; and 28S ribosomal RNA gene, partial sequence	238696002	97.5862	290	8.17637e-136	492.329	210372	Aquilaria sinensis	Aquilaria spp. #14 #14: All parts and derivatives except:a)seeds and pollen;b)seedling or tissue cultures obtained in vitro, in solid or liquid media, transported in sterile containers;c)fruits;d)leaves;e)exhausted agarwood powder, including compressed powder in all shapes; andf)finished products packaged and ready for retail trade, this exemption does not apply to beads, prayer beads and carving…	Aquilaria sinensis	2
Cluster 7	gi|150416599|gb|EF645836.1| Aquilaria sinensis voucher XR-YN internal transcribed spacer 1, partial sequence; 5.8S ribosomal RNA gene, complete sequence; and internal transcribed spacer 2, partial sequence	150416599	97.5862	290	8.17637e-136	492.329	210372	Aquilaria sinensis	Aquilaria spp. #14 #14: All parts and derivatives except:a)seeds and pollen;b)seedling or tissue cultures obtained in vitro, in solid or liquid media, transported in sterile containers;c)fruits;d)leaves;e)exhausted agarwood powder, including compressed powder in all shapes; andf)finished products packaged and ready for retail trade, this exemption does not apply to beads, prayer beads and carving…	Aquilaria sinensis	2
Cluster 7	gi|59939383|gb|AY920327.1| Aquilaria crassna voucher Eurlings 7 (L) internal transcribed spacer 1, partial sequence; 5.8S ribosomal RNA gene, complete sequence; and internal transcribed spacer 2, partial sequence	59939383	97.561	287	3.80409e-134	486.789	223751	Aquilaria crassna	Aquilaria spp. #14 #14: All parts and derivatives except:a)seeds and pollen;b)seedling or tissue cultures obtained in vitro, in solid or liquid media, transported in sterile containers;c)fruits;d)leaves;e)exhausted agarwood powder, including compressed powder in all shapes; andf)finished products packaged and ready for retail trade, this exemption does not apply to beads, prayer beads and carving…	Aquilaria crassna	2
Cluster 7	gi|59939382|gb|AY920326.1| Aquilaria crassna voucher Eurlings 1 (L) internal transcribed spacer 1, partial sequence; 5.8S ribosomal RNA gene, complete sequence; and internal transcribed spacer 2, partial sequence	59939382	97.561	287	3.80409e-134	486.789	223751	Aquilaria crassna	Aquilaria spp. #14 #14: All parts and derivatives except:a)seeds and pollen;b)seedling or tissue cultures obtained in vitro, in solid or liquid media, transported in sterile containers;c)fruits;d)leaves;e)exhausted agarwood powder, including compressed powder in all shapes; andf)finished products packaged and ready for retail trade, this exemption does not apply to beads, prayer beads and carving…	Aquilaria crassna	2
Cluster 70	gi|552954757|gb|KF312149.1| Aspergillus nomius strain MW16 18S ribosomal RNA gene, partial sequence; internal transcribed spacer 1, 5.8S ribosomal RNA gene, and internal transcribed spacer 2, complete sequence; and 28S ribosomal RNA gene, partial sequence	552954757	98.4674	261	2.63583e-125	457.243	41061	Aspergillus nomius
Cluster 70	gi|514825667|gb|KC787006.1| Aspergillus nomius strain MIAE01249 18S ribosomal RNA gene, partial sequence; internal transcribed spacer 1 and 5.8S ribosomal RNA gene, complete sequence; and internal transcribed spacer 2, partial sequence	514825667	98.4674	261	2.63583e-125	457.243	41061	Aspergillus nomius
Cluster 70	gi|514825653|gb|KC786992.1| Aspergillus nomius strain MIAE01200 18S ribosomal RNA gene, partial sequence; internal transcribed spacer 1 and 5.8S ribosomal RNA gene, complete sequence; and internal transcribed spacer 2, partial sequence	514825653	98.4674	261	2.63583e-125	457.243	41061	Aspergillus nomius
Cluster 70	gi|514825652|gb|KC786991.1| Aspergillus nomius strain MIAE01233 18S ribosomal RNA gene, partial sequence; internal transcribed spacer 1 and 5.8S ribosomal RNA gene, complete sequence; and internal transcribed spacer 2, partial sequence	514825652	98.4674	261	2.63583e-125	457.243	41061	Aspergillus nomius
Cluster 70	gi|434860775|gb|KC253960.1| Aspergillus nomius culture-collection UOA/HCPF<GRC>:12657 18S ribosomal RNA gene, partial sequence; internal transcribed spacer 1, 5.8S ribosomal RNA gene, and internal transcribed spacer 2, complete sequence; and 28S ribosomal RNA gene, partial sequence	434860775	98.4674	261	2.63583e-125	457.243	41061	Aspergillus nomius
Cluster 70	gi|394784754|gb|JQ781731.1| Aspergillus zhaoqingensis isolate A15B 18S ribosomal RNA gene, partial sequence; internal transcribed spacer 1, 5.8S ribosomal RNA gene, and internal transcribed spacer 2, complete sequence; and 28S ribosomal RNA gene, partial sequence	394784754	98.4674	261	2.63583e-125	457.243	656921	Aspergillus zhaoqingensis
Cluster 70	gi|394784746|gb|JQ781730.1| Aspergillus nomius isolate A15A 18S ribosomal RNA gene, partial sequence; internal transcribed spacer 1, 5.8S ribosomal RNA gene, and internal transcribed spacer 2, complete sequence; and 28S ribosomal RNA gene, partial sequence	394784746	98.4674	261	2.63583e-125	457.243	41061	Aspergillus nomius
Cluster 70	gi|394784719|gb|JQ781727.1| Aspergillus nomius isolate A12B 18S ribosomal RNA gene, partial sequence; internal transcribed spacer 1, 5.8S ribosomal RNA gene, and internal transcribed spacer 2, complete sequence; and 28S ribosomal RNA gene, partial sequence	394784719	98.4674	261	2.63583e-125	457.243	41061	Aspergillus nomius
Cluster 70	gi|394784710|gb|JQ781726.1| Aspergillus nomius isolate A12A 18S ribosomal RNA gene, partial sequence; internal transcribed spacer 1, 5.8S ribosomal RNA gene, and internal transcribed spacer 2, complete sequence; and 28S ribosomal RNA gene, partial sequence	394784710	98.4674	261	2.63583e-125	457.243	41061	Aspergillus nomius
Cluster 70	gi|394784645|gb|JQ781719.1| Aspergillus nomius isolate A10A 18S ribosomal RNA gene, partial sequence; internal transcribed spacer 1, 5.8S ribosomal RNA gene, and internal transcribed spacer 2, complete sequence; and 28S ribosomal RNA gene, partial sequence	394784645	98.4674	261	2.63583e-125	457.243	41061	Aspergillus nomius
Cluster 77	gi|402536650|gb|JX235353.1| Aspergillus nomius strain AsFL-07 18S ribosomal RNA gene, partial sequence; internal transcribed spacer 1, 5.8S ribosomal RNA gene, and internal transcribed spacer 2, complete sequence; and 28S ribosomal RNA gene, partial sequence	402536650	98.3402	241	3.42791e-114	420.31	41061	Aspergillus nomius
Cluster 77	gi|552954757|gb|KF312149.1| Aspergillus nomius strain MW16 18S ribosomal RNA gene, partial sequence; internal transcribed spacer 1, 5.8S ribosomal RNA gene, and internal transcribed spacer 2, complete sequence; and 28S ribosomal RNA gene, partial sequence	552954757	97.9592	245	3.42791e-114	420.31	41061	Aspergillus nomius
Cluster 77	gi|537124157|gb|KF562198.1| Aspergillus nomius strain PW2955 18S ribosomal RNA gene, partial sequence; internal transcribed spacer 1, 5.8S ribosomal RNA gene, and internal transcribed spacer 2, complete sequence; and 28S ribosomal RNA gene, partial sequence	537124157	97.9592	245	3.42791e-114	420.31	41061	Aspergillus nomius
Cluster 77	gi|514825667|gb|KC787006.1| Aspergillus nomius strain MIAE01249 18S ribosomal RNA gene, partial sequence; internal transcribed spacer 1 and 5.8S ribosomal RNA gene, complete sequence; and internal transcribed spacer 2, partial sequence	514825667	97.9592	245	3.42791e-114	420.31	41061	Aspergillus nomius
Cluster 77	gi|514825653|gb|KC786992.1| Aspergillus nomius strain MIAE01200 18S ribosomal RNA gene, partial sequence; internal transcribed spacer 1 and 5.8S ribosomal RNA gene, complete sequence; and internal transcribed spacer 2, partial sequence	514825653	97.9592	245	3.42791e-114	420.31	41061	Aspergillus nomius
Cluster 77	gi|514825652|gb|KC786991.1| Aspergillus nomius strain MIAE01233 18S ribosomal RNA gene, partial sequence; internal transcribed spacer 1 and 5.8S ribosomal RNA gene, complete sequence; and internal transcribed spacer 2, partial sequence	514825652	97.9592	245	3.42791e-114	420.31	41061	Aspergillus nomius
Cluster 77	gi|434860775|gb|KC253960.1| Aspergillus nomius culture-collection UOA/HCPF<GRC>:12657 18S ribosomal RNA gene, partial sequence; internal transcribed spacer 1, 5.8S ribosomal RNA gene, and internal transcribed spacer 2, complete sequence; and 28S ribosomal RNA gene, partial sequence	434860775	97.9592	245	3.42791e-114	420.31	41061	Aspergillus nomius
Cluster 77	gi|403233212|gb|JX310565.1| Aspergillus nomius isolate CAB71 internal transcribed spacer 1, partial sequence; 5.8S ribosomal RNA gene, complete sequence; internal transcribed spacer 2, partial sequence; and 18S ribosomal RNA gene, internal transcribed spacer 1, 5.8S ribosomal RNA gene, internal transcribed spacer 2, and 28S ribosomal RNA gene, complete sequence	403233212	97.9592	245	3.42791e-114	420.31	41061	Aspergillus nomius
Cluster 77	gi|394784754|gb|JQ781731.1| Aspergillus zhaoqingensis isolate A15B 18S ribosomal RNA gene, partial sequence; internal transcribed spacer 1, 5.8S ribosomal RNA gene, and internal transcribed spacer 2, complete sequence; and 28S ribosomal RNA gene, partial sequence	394784754	97.9592	245	3.42791e-114	420.31	656921	Aspergillus zhaoqingensis
Cluster 77	gi|394784746|gb|JQ781730.1| Aspergillus nomius isolate A15A 18S ribosomal RNA gene, partial sequence; internal transcribed spacer 1, 5.8S ribosomal RNA gene, and internal transcribed spacer 2, complete sequence; and 28S ribosomal RNA gene, partial sequence	394784746	97.9592	245	3.42791e-114	420.31	41061	Aspergillus nomius
Cluster 82	gi|371781948|emb|HE608161.1| Aspergillus fumigatus genomic DNA containing 18S rRNA gene, ITS1, 5.8S rRNA gene, ITS2 and 28S rRNA gene, isolate 1154	371781948	99.6109	257	1.20166e-128	468.323	746128	Aspergillus fumigatus
Cluster 82	gi|327360190|emb|FR670319.1| Aspergillus wentii genomic DNA containing ITS1, 5.8S rRNA gene and ITS2, isolate IFV M05/018	327360190	99.6109	257	1.20166e-128	468.323	5066	Aspergillus wentii
Cluster 82	gi|353559094|gb|JN246074.1| Aspergillus aff. dimorphicus A32 18S ribosomal RNA gene, partial sequence; internal transcribed spacer 1, 5.8S ribosomal RNA gene, and internal transcribed spacer 2, complete sequence; and 28S ribosomal RNA gene, partial sequence	353559094	99.2218	257	5.5908e-127	462.783	1096993	Aspergillus aff. dimorphicus A32
Cluster 82	gi|353559093|gb|JN246073.1| Aspergillus aff. dimorphicus A23 18S ribosomal RNA gene, partial sequence; internal transcribed spacer 1, 5.8S ribosomal RNA gene, and internal transcribed spacer 2, complete sequence; and 28S ribosomal RNA gene, partial sequence	353559093	99.2218	257	5.5908e-127	462.783	1096992	Aspergillus aff. dimorphicus A23
Cluster 82	gi|305693853|gb|HQ116389.1| Aspergillus wentii strain KUC5203 18S ribosomal RNA gene, partial sequence; internal transcribed spacer 1 and 5.8S ribosomal RNA gene, complete sequence; and internal transcribed spacer 2, partial sequence	305693853	99.2218	257	5.5908e-127	462.783	5066	Aspergillus wentii
Cluster 82	gi|270303632|gb|GU183175.1| Aspergillus fumigatus isolate HF11 18S ribosomal RNA gene, partial sequence; internal transcribed spacer 1, 5.8S ribosomal RNA gene, and internal transcribed spacer 2, complete sequence; and 28S ribosomal RNA gene, partial sequence	270303632	99.2218	257	5.5908e-127	462.783	746128	Aspergillus fumigatus
Cluster 82	gi|452056296|ref|NR_077152.1| Aspergillus wentii ex-type CBS 104.07 18S ribosomal RNA gene, partial sequence; internal transcribed spacer 1, 5.8S ribosomal RNA gene, and internal transcribed spacer 2, complete sequence; and 28S ribosomal RNA gene, partial sequence >gi|34809364|gb|AY373884.1| Aspergillus wentii strain ATCC 1023 18S ribosomal RNA gene, partial sequence; internal transcribed spacer …	452056296	99.2218	257	5.5908e-127	462.783	1023	Aspergillus wentii
Cluster 82	gi|313574874|emb|FR727118.1| Aspergillus wentii 18S rRNA gene (partial), ITS1, 5.8S rRNA gene, ITS2 and 28S rRNA gene (partial), culture collection CCF<CZE> 3365	313574874	99.1903	247	2.02509e-121	444.316	5066	Aspergillus wentii
Cluster 82	gi|226929918|gb|FJ780325.1| Uncultured fungus clone Singleton_(222-1591_3075) 18S ribosomal RNA gene, partial sequence; internal transcribed spacer 1, complete sequence; and 5.8S ribosomal RNA gene, partial sequence	226929918	98.8327	257	2.60115e-125	457.243	175245	uncultured fungus
Cluster 82	gi|300676328|gb|GU934502.1| Aspergillus wentii isolate OTU760 internal transcribed spacer 1, partial sequence; 5.8S ribosomal RNA gene and internal transcribed spacer 2, complete sequence; and 28S ribosomal RNA gene, partial sequence	300676328	98.4436	257	4.35264e-123	449.856	5066	Aspergillus wentii
Cluster 83	gi|372123165|gb|JN617709.1| Penicillium paxilli strain CBS 547.77 18S ribosomal RNA gene, partial sequence; internal transcribed spacer 1, 5.8S ribosomal RNA gene, and internal transcribed spacer 2, complete sequence; and 28S ribosomal RNA gene, partial sequence	372123165	98.4496	258	1.20482e-123	451.703	70109	Penicillium paxilli
Cluster 83	gi|94450438|gb|DQ480346.1| Penicillium paxilli isolate A71 18S ribosomal RNA gene, partial sequence; internal transcribed spacer 1 and 5.8S ribosomal RNA gene, complete sequence; and internal transcribed spacer 2, partial sequence	94450438	98.4496	258	1.20482e-123	451.703	70109	Penicillium paxilli
Cluster 83	gi|307239256|gb|HQ022491.1| Penicillium paxilli strain LA45 18S ribosomal RNA gene, partial sequence; internal transcribed spacer 1, 5.8S ribosomal RNA gene, and internal transcribed spacer 2, complete sequence; and 28S ribosomal RNA gene, partial sequence	307239256	98.3673	245	2.0304e-116	427.696	70109	Penicillium paxilli
Cluster 83	gi|229560302|gb|FJ884126.1| Penicillium paxilli strain PP92b 18S ribosomal RNA, internal transcribed spacer 1, 5.8S ribosomal RNA, internal transcribed spacer 2, and 28S ribosomal RNA gene, region	229560302	98.3673	245	2.0304e-116	427.696	70109	Penicillium paxilli
Cluster 83	gi|229560301|gb|FJ884125.1| Penicillium paxilli strain PP88 18S ribosomal RNA, internal transcribed spacer 1, 5.8S ribosomal RNA, internal transcribed spacer 2, and 28S ribosomal RNA gene, region	229560301	98.3607	244	7.30262e-116	425.85	70109	Penicillium paxilli
Cluster 83	gi|94450437|gb|DQ480345.1| Penicillium paxilli isolate A67 18S ribosomal RNA gene, partial sequence; internal transcribed spacer 1 and 5.8S ribosomal RNA gene, complete sequence; and internal transcribed spacer 2, partial sequence	94450437	98.3402	241	3.39758e-114	420.31	70109	Penicillium paxilli
Cluster 83	gi|2668666|gb|AF033426.1| Penicillium paxilli strain NRRL 2008 internal transcribed spacer 1, 5.8S ribosomal RNA gene, and internal transcribed spacer 2, complete sequence; and 28S ribosomal RNA gene, partial sequence	2668666	98.3264	239	4.39504e-113	416.616	70109	Penicillium paxilli
Cluster 83	gi|555635262|gb|KF435874.1| Fungal endophyte culture-collection STRI:ICBG-Panama:TK1072 18S ribosomal RNA gene, partial sequence; internal transcribed spacer 1, 5.8S ribosomal RNA gene, and internal transcribed spacer 2, complete sequence; and 28S ribosomal RNA gene, partial sequence	555635262	98.062	258	5.60547e-122	446.163	410823	fungal endophyte
Cluster 86	gi|225032518|gb|FJ755818.1| Aspergillus sp. F51 18S ribosomal RNA gene, partial sequence; internal transcribed spacer 1, 5.8S ribosomal RNA gene, and internal transcribed spacer 2, complete sequence; and 28S ribosomal RNA gene, partial sequence >gi|225580726|gb|FJ770067.1| Aspergillus sp. HLS204 18S ribosomal RNA gene, partial sequence; internal transcribed spacer 1, 5.8S ribosomal RNA gene, and …	225032518	98.0695	259	5.60547e-122	446.163	623239	Aspergillus sp. F51
Cluster 86	gi|34809345|gb|AY373865.1| Aspergillus caesiellus strain SRRC 2170 18S ribosomal RNA gene, partial sequence; internal transcribed spacer 1, 5.8S ribosomal RNA gene, and internal transcribed spacer 2, complete sequence; and 28S ribosomal RNA gene, partial sequence	34809345	98.0695	259	5.60547e-122	446.163	41960	Aspergillus caesiellus
Cluster 86	gi|452056290|ref|NR_077146.1| Aspergillus caesiellus ex-type CBS 470.65 18S ribosomal RNA gene, partial sequence; internal transcribed spacer 1, 5.8S ribosomal RNA gene, and internal transcribed spacer 2, complete sequence; and 28S ribosomal RNA gene, partial sequence >gi|32441963|gb|AY214440.1| Aspergillus caesiellus strain CBS 470.65 18S ribosomal RNA gene, partial sequence; internal transcribe…	452056290	98.0695	259	5.60547e-122	446.163	41960	Aspergillus caesiellus
Cluster 86	gi|356614406|gb|JN709037.1| Aspergillus caesiellus strain SGE17 internal transcribed spacer 1, partial sequence; 5.8S ribosomal RNA gene and internal transcribed spacer 2, complete sequence; and 28S ribosomal RNA gene, partial sequence	356614406	97.9839	248	7.30262e-116	425.85	41960	Aspergillus caesiellus
Cluster 86	gi|384383095|gb|JQ724415.1| Aspergillus restrictus isolate DBOF54 18S ribosomal RNA gene, partial sequence; internal transcribed spacer 1, 5.8S ribosomal RNA gene, and internal transcribed spacer 2, complete sequence; and 28S ribosomal RNA gene, partial sequence	384383095	97.6923	260	7.25113e-121	442.47	5064	Aspergillus restrictus
Cluster 86	gi|225580728|gb|FJ770069.1| Aspergillus sp. HLS211 18S ribosomal RNA gene, partial sequence; internal transcribed spacer 1, 5.8S ribosomal RNA gene, and internal transcribed spacer 2, complete sequence; and 28S ribosomal RNA gene, partial sequence	225580728	97.6923	260	7.25113e-121	442.47	626520	Aspergillus sp. HLS211
Cluster 86	gi|34809344|gb|AY373864.1| Aspergillus restrictus strain ATCC 16912 18S ribosomal RNA gene, partial sequence; internal transcribed spacer 1, 5.8S ribosomal RNA gene, and internal transcribed spacer 2, complete sequence; and 28S ribosomal RNA gene, partial sequence	34809344	97.6923	260	7.25113e-121	442.47	16912	Aspergillus restrictus
Cluster 86	gi|225032517|gb|FJ755817.1| Aspergillus sp. F9 18S ribosomal RNA gene, partial sequence; internal transcribed spacer 1, 5.8S ribosomal RNA gene, and internal transcribed spacer 2, complete sequence; and 28S ribosomal RNA gene, partial sequence	225032517	97.318	261	3.37362e-119	436.93	623242	Aspergillus sp. F9
Cluster 86	gi|332106345|gb|GU941379.1| Uncultured eukaryote clone N302T_222 18S ribosomal RNA gene, partial sequence; internal transcribed spacer 1, complete sequence; and 5.8S ribosomal RNA gene, partial sequence	332106345	97.3077	260	3.37362e-119	436.93	100272	uncultured eukaryote
Cluster 86	gi|384383151|gb|JQ724471.1| Aspergillus restrictus isolate DBOF110 18S ribosomal RNA gene, partial sequence; internal transcribed spacer 1, 5.8S ribosomal RNA gene, and internal transcribed spacer 2, complete sequence; and 28S ribosomal RNA gene, partial sequence	384383151	97.2973	259	1.21337e-118	435.083	5064	Aspergillus restrictus
Cluster 88	gi|552954757|gb|KF312149.1| Aspergillus nomius strain MW16 18S ribosomal RNA gene, partial sequence; internal transcribed spacer 1, 5.8S ribosomal RNA gene, and internal transcribed spacer 2, complete sequence; and 28S ribosomal RNA gene, partial sequence	552954757	98.3806	247	4.34458e-118	433.236	41061	Aspergillus nomius
Cluster 88	gi|537124157|gb|KF562198.1| Aspergillus nomius strain PW2955 18S ribosomal RNA gene, partial sequence; internal transcribed spacer 1, 5.8S ribosomal RNA gene, and internal transcribed spacer 2, complete sequence; and 28S ribosomal RNA gene, partial sequence	537124157	98.3806	247	4.34458e-118	433.236	41061	Aspergillus nomius
Cluster 88	gi|514825667|gb|KC787006.1| Aspergillus nomius strain MIAE01249 18S ribosomal RNA gene, partial sequence; internal transcribed spacer 1 and 5.8S ribosomal RNA gene, complete sequence; and internal transcribed spacer 2, partial sequence	514825667	98.3806	247	4.34458e-118	433.236	41061	Aspergillus nomius
Cluster 88	gi|514825653|gb|KC786992.1| Aspergillus nomius strain MIAE01200 18S ribosomal RNA gene, partial sequence; internal transcribed spacer 1 and 5.8S ribosomal RNA gene, complete sequence; and internal transcribed spacer 2, partial sequence	514825653	98.3806	247	4.34458e-118	433.236	41061	Aspergillus nomius
Cluster 88	gi|514825652|gb|KC786991.1| Aspergillus nomius strain MIAE01233 18S ribosomal RNA gene, partial sequence; internal transcribed spacer 1 and 5.8S ribosomal RNA gene, complete sequence; and internal transcribed spacer 2, partial sequence	514825652	98.3806	247	4.34458e-118	433.236	41061	Aspergillus nomius
Cluster 88	gi|434860775|gb|KC253960.1| Aspergillus nomius culture-collection UOA/HCPF<GRC>:12657 18S ribosomal RNA gene, partial sequence; internal transcribed spacer 1, 5.8S ribosomal RNA gene, and internal transcribed spacer 2, complete sequence; and 28S ribosomal RNA gene, partial sequence	434860775	98.3806	247	4.34458e-118	433.236	41061	Aspergillus nomius
Cluster 88	gi|394784754|gb|JQ781731.1| Aspergillus zhaoqingensis isolate A15B 18S ribosomal RNA gene, partial sequence; internal transcribed spacer 1, 5.8S ribosomal RNA gene, and internal transcribed spacer 2, complete sequence; and 28S ribosomal RNA gene, partial sequence	394784754	98.3806	247	4.34458e-118	433.236	656921	Aspergillus zhaoqingensis
Cluster 88	gi|394784746|gb|JQ781730.1| Aspergillus nomius isolate A15A 18S ribosomal RNA gene, partial sequence; internal transcribed spacer 1, 5.8S ribosomal RNA gene, and internal transcribed spacer 2, complete sequence; and 28S ribosomal RNA gene, partial sequence	394784746	98.3806	247	4.34458e-118	433.236	41061	Aspergillus nomius
Cluster 88	gi|394784719|gb|JQ781727.1| Aspergillus nomius isolate A12B 18S ribosomal RNA gene, partial sequence; internal transcribed spacer 1, 5.8S ribosomal RNA gene, and internal transcribed spacer 2, complete sequence; and 28S ribosomal RNA gene, partial sequence	394784719	98.3806	247	4.34458e-118	433.236	41061	Aspergillus nomius
Cluster 88	gi|394784710|gb|JQ781726.1| Aspergillus nomius isolate A12A 18S ribosomal RNA gene, partial sequence; internal transcribed spacer 1, 5.8S ribosomal RNA gene, and internal transcribed spacer 2, complete sequence; and 28S ribosomal RNA gene, partial sequence	394784710	98.3806	247	4.34458e-118	433.236	41061	Aspergillus nomius
Cluster 94	gi|410178819|gb|JX501384.1| Aspergillus aculeatus isolate A2S4_D20 18S ribosomal RNA gene, partial sequence; internal transcribed spacer 1, 5.8S ribosomal RNA gene, and internal transcribed spacer 2, complete sequence; and 28S ribosomal RNA gene, partial sequence	410178819	98.8281	256	3.31993e-124	453.549	5053	Aspergillus aculeatus
Cluster 94	gi|410178816|gb|JX501381.1| Aspergillus aculeatus isolate A2S3_D3 18S ribosomal RNA gene, partial sequence; internal transcribed spacer 1, 5.8S ribosomal RNA gene, and internal transcribed spacer 2, complete sequence; and 28S ribosomal RNA gene, partial sequence	410178816	98.8281	256	3.31993e-124	453.549	5053	Aspergillus aculeatus
Cluster 94	gi|410178812|gb|JX501377.1| Aspergillus aculeatus isolate A2S2_D14 18S ribosomal RNA gene, partial sequence; internal transcribed spacer 1, 5.8S ribosomal RNA gene, and internal transcribed spacer 2, complete sequence; and 28S ribosomal RNA gene, partial sequence	410178812	98.8281	256	3.31993e-124	453.549	5053	Aspergillus aculeatus
Cluster 94	gi|410178799|gb|JX501364.1| Aspergillus aculeatus isolate A1S5_D7 18S ribosomal RNA gene, partial sequence; internal transcribed spacer 1, 5.8S ribosomal RNA gene, and internal transcribed spacer 2, complete sequence; and 28S ribosomal RNA gene, partial sequence	410178799	98.8281	256	3.31993e-124	453.549	5053	Aspergillus aculeatus
Cluster 94	gi|410178797|gb|JX501362.1| Aspergillus aculeatus isolate A1S5_D16 18S ribosomal RNA gene, partial sequence; internal transcribed spacer 1, 5.8S ribosomal RNA gene, and internal transcribed spacer 2, complete sequence; and 28S ribosomal RNA gene, partial sequence	410178797	98.8281	256	3.31993e-124	453.549	5053	Aspergillus aculeatus
Cluster 94	gi|410178793|gb|JX501358.1| Aspergillus aculeatus isolate A1S4_D17 18S ribosomal RNA gene, partial sequence; internal transcribed spacer 1, 5.8S ribosomal RNA gene, and internal transcribed spacer 2, complete sequence; and 28S ribosomal RNA gene, partial sequence	410178793	98.8281	256	3.31993e-124	453.549	5053	Aspergillus aculeatus
Cluster 94	gi|410178790|gb|JX501355.1| Aspergillus aculeatus isolate A1S3_D48 18S ribosomal RNA gene, partial sequence; internal transcribed spacer 1, 5.8S ribosomal RNA gene, and internal transcribed spacer 2, complete sequence; and 28S ribosomal RNA gene, partial sequence	410178790	98.8281	256	3.31993e-124	453.549	5053	Aspergillus aculeatus
Cluster 94	gi|410178792|gb|JX501357.1| Aspergillus aculeatus isolate A1S3_D9 18S ribosomal RNA gene, partial sequence; internal transcribed spacer 1, 5.8S ribosomal RNA gene, and internal transcribed spacer 2, complete sequence; and 28S ribosomal RNA gene, partial sequence >gi|410178794|gb|JX501359.1| Aspergillus aculeatus isolate A1S4_D18 18S ribosomal RNA gene, partial sequence; internal transcribed space…	410178792	98.8281	256	3.31993e-124	453.549	5053	Aspergillus aculeatus
Cluster 94	gi|405790277|gb|JX291165.1| Aspergillus aculeatus strain A1S2_3 18S ribosomal RNA gene, partial sequence; internal transcribed spacer 1, 5.8S ribosomal RNA gene, and internal transcribed spacer 2, complete sequence; and 28S ribosomal RNA gene, partial sequence	405790277	98.8281	256	3.31993e-124	453.549	5053	Aspergillus aculeatus
Cluster 94	gi|405790278|gb|JX291166.1| Aspergillus aculeatus strain A1S2_D21 18S ribosomal RNA gene, partial sequence; internal transcribed spacer 1, 5.8S ribosomal RNA gene, and internal transcribed spacer 2, complete sequence; and 28S ribosomal RNA gene, partial sequence >gi|405790279|gb|JX291167.1| Aspergillus aculeatus strain A2S1_4 18S ribosomal RNA gene, partial sequence; internal transcribed spacer 1…	405790278	98.8281	256	3.31993e-124	453.549	5053	Aspergillus aculeatus
Cluster 96	gi|392056031|gb|JQ863221.1| Eupenicillium shearii isolate HF12728 18S ribosomal RNA gene, partial sequence; internal transcribed spacer 1 and 5.8S ribosomal RNA gene, complete sequence; and internal transcribed spacer 2, partial sequence	392056031	98.8	250	7.18639e-121	442.47	904690	Penicillium shearii
Cluster 96	gi|3925521|emb|AJ004893.1| Eupenicillium shearii 5.8S ribosomal RNA region	3925521	98.8	250	7.18639e-121	442.47	904690	Penicillium shearii
Cluster 96	gi|296399152|gb|HM042323.1| Eupenicillium sp. R11 internal transcribed spacer 1, partial sequence; 5.8S ribosomal RNA gene and internal transcribed spacer 2, complete sequence; and 28S ribosomal RNA gene, partial sequence	296399152	98.3936	249	1.20254e-118	435.083	764275	Eupenicillium sp. R11
Cluster 96	gi|260751207|gb|GQ924907.1| Eupenicillium shearii strain CMU18 18S ribosomal RNA gene, partial sequence; internal transcribed spacer 1, 5.8S ribosomal RNA gene, and internal transcribed spacer 2, complete sequence; and 28S ribosomal RNA gene, partial sequence	260751207	98.008	251	4.32509e-118	433.236	904690	Penicillium shearii
Cluster 96	gi|544585578|gb|KF221809.1| Uncultured fungus clone OTU_2535_14_7804 18S ribosomal RNA gene, partial sequence; internal transcribed spacer 1, complete sequence; and 5.8S ribosomal RNA gene, partial sequence	544585578	97.2	250	3.36724e-114	420.31	175245	uncultured fungus
Cluster 96	gi|530341781|gb|KF367568.1| Penicillium sp. 31 BRO-2013 18S ribosomal RNA gene, partial sequence; internal transcribed spacer 1, 5.8S ribosomal RNA gene, and internal transcribed spacer 2, complete sequence; and 28S ribosomal RNA gene, partial sequence	530341781	97.2	250	3.36724e-114	420.31	1354884	Penicillium sp. 31 BRO-2013
Cluster 96	gi|530341747|gb|KF367534.1| Penicillium sp. 25 BRO-2013 18S ribosomal RNA gene, partial sequence; internal transcribed spacer 1, 5.8S ribosomal RNA gene, and internal transcribed spacer 2, complete sequence; and 28S ribosomal RNA gene, partial sequence	530341747	97.2	250	3.36724e-114	420.31	1354860	Penicillium sp. 25 BRO-2013
Cluster 96	gi|530341729|gb|KF367516.1| Penicillium sp. 16 BRO-2013 18S ribosomal RNA gene, partial sequence; internal transcribed spacer 1, 5.8S ribosomal RNA gene, and internal transcribed spacer 2, complete sequence; and 28S ribosomal RNA gene, partial sequence	530341729	97.2	250	3.36724e-114	420.31	1354851	Penicillium sp. 16 BRO-2013
Cluster 96	gi|372123167|gb|JN617711.1| Penicillium sanguifluum strain CBS 685.85 18S ribosomal RNA gene, partial sequence; internal transcribed spacer 1, 5.8S ribosomal RNA gene, and internal transcribed spacer 2, complete sequence; and 28S ribosomal RNA gene, partial sequence	372123167	97.2	250	3.36724e-114	420.31	1131580	Penicillium sanguifluum
Cluster 96	gi|372123137|gb|JN617681.1| Penicillium sanguifluum strain CBS 127032 18S ribosomal RNA gene, partial sequence; internal transcribed spacer 1, 5.8S ribosomal RNA gene, and internal transcribed spacer 2, complete sequence; and 28S ribosomal RNA gene, partial sequence	372123137	97.2	250	3.36724e-114	420.31	1131580	Penicillium sanguifluum

## Sheet: Aquilaria
Query ID	Hit description	GI	% identity	Hit length	E-value	Bit score	Taxon ID	Species name	CITES info (numbers match the footnotes at the online CITES appendice)	NCBI taxon name	CITES appendix
Cluster 10	gi|225698783|emb|AM981101.1| Citrullus lanatus subsp. vulgaris ITS1, 5.8S rRNA gene and ITS2, specimen voucher personal collection:06nia263	225698783	97.6378	254	2.29133e-117	431.39	260674	Citrullus lanatus subsp. vulgaris
Cluster 10	gi|225698780|emb|AM981098.1| Citrullus lanatus subsp. vulgaris ITS1, 5.8S rRNA gene and ITS2, specimen voucher personal collection:06nia224	225698780	97.6378	254	2.29133e-117	431.39	260674	Citrullus lanatus subsp. vulgaris
Cluster 10	gi|225698781|emb|AM981099.1| Citrullus lanatus subsp. vulgaris ITS1, 5.8S rRNA gene and ITS2, specimen voucher personal collection:06nia567 >gi|225698782|emb|AM981100.1| Citrullus lanatus subsp. vulgaris ITS1, 5.8S rRNA gene and ITS2, specimen voucher personal collection:07nia995	225698781	97.6378	254	2.29133e-117	431.39	260674	Citrullus lanatus subsp. vulgaris
Cluster 10	gi|27525566|emb|AJ488232.1| Citrullus lanatus ITS1, 5.8S rRNA gene and ITS2	27525566	97.5207	242	2.98506e-111	411.077	3654	Citrullus lanatus
Cluster 10	gi|146743486|gb|EF595859.1| Citrullus lanatus isolate 2007-A2 internal transcribed spacer 1, partial sequence; 5.8S ribosomal RNA gene, complete sequence; and internal transcribed spacer 2, partial sequence	146743486	97.5207	242	1.07362e-110	409.23	3654	Citrullus lanatus
Cluster 10	gi|332294236|gb|JF421485.1| Citrullus lanatus voucher PS0471MT01 5.8S ribosomal RNA gene, partial sequence; internal transcribed spacer 2, complete sequence; and 26S ribosomal RNA gene, partial sequence	332294236	97.1591	352	4.62109e-164	586.508	3654	Citrullus lanatus
Cluster 11	gi|225698783|emb|AM981101.1| Citrullus lanatus subsp. vulgaris ITS1, 5.8S rRNA gene and ITS2, specimen voucher personal collection:06nia263	225698783	98.4064	251	1.35255e-119	438.776	260674	Citrullus lanatus subsp. vulgaris
Cluster 11	gi|27525566|emb|AJ488232.1| Citrullus lanatus ITS1, 5.8S rRNA gene and ITS2	27525566	98.3402	241	1.36216e-114	422.156	3654	Citrullus lanatus
Cluster 11	gi|225698792|emb|AM981110.1| Citrullus colocynthis ITS1, 5.8S rRNA gene and ITS2, specimen voucher personal collection:835AEG102a	225698792	98.3402	241	4.89918e-114	420.31	252529	Citrullus colocynthis
Cluster 11	gi|225698780|emb|AM981098.1| Citrullus lanatus subsp. vulgaris ITS1, 5.8S rRNA gene and ITS2, specimen voucher personal collection:06nia224	225698780	98.0159	252	6.29282e-118	433.236	260674	Citrullus lanatus subsp. vulgaris
Cluster 11	gi|225698781|emb|AM981099.1| Citrullus lanatus subsp. vulgaris ITS1, 5.8S rRNA gene and ITS2, specimen voucher personal collection:06nia567 >gi|225698782|emb|AM981100.1| Citrullus lanatus subsp. vulgaris ITS1, 5.8S rRNA gene and ITS2, specimen voucher personal collection:07nia995	225698781	98.0159	252	6.29282e-118	433.236	260674	Citrullus lanatus subsp. vulgaris
Cluster 11	gi|225698784|emb|AM981102.1| Citrullus colocynthis ITS1, 5.8S rRNA gene and ITS2, specimen voucher personal collection:962KU026	225698784	97.6	250	3.7873e-115	424.003	252529	Citrullus colocynthis
Cluster 11	gi|82547947|gb|DQ267930.1| Dioscorea nipponica 18S ribosomal RNA gene, partial sequence; internal transcribed spacer 1, 5.8S ribosomal RNA gene, and internal transcribed spacer 2, complete sequence; and 28S ribosomal RNA gene, partial sequence	82547947	97.5694	288	1.32415e-134	488.636	64700	Dioscorea nipponica
Cluster 11	gi|332294236|gb|JF421485.1| Citrullus lanatus voucher PS0471MT01 5.8S ribosomal RNA gene, partial sequence; internal transcribed spacer 2, complete sequence; and 26S ribosomal RNA gene, partial sequence	332294236	97.4286	350	1.26912e-164	588.355	3654	Citrullus lanatus
Cluster 22	gi|59939386|gb|AY920330.1| Aquilaria rugosa voucher Kiet 1941 (L) internal transcribed spacer 1, partial sequence; 5.8S ribosomal RNA gene, complete sequence; and internal transcribed spacer 2, partial sequence	59939386	98.3539	243	2.75554e-116	427.696	314115	Aquilaria rugosa	Aquilaria spp. #14 #14: All parts and derivatives except:a)seeds and pollen;b)seedling or tissue cultures obtained in vitro, in solid or liquid media, transported in sterile containers;c)fruits;d)leaves;e)exhausted agarwood powder, including compressed powder in all shapes; andf)finished products packaged and ready for retail trade, this exemption does not apply to beads, prayer beads and carving…	Aquilaria rugosa	2
Cluster 22	gi|59939385|gb|AY920329.1| Aquilaria rugosa voucher Kiet 1940 (L) internal transcribed spacer 1, partial sequence; 5.8S ribosomal RNA gene, complete sequence; and internal transcribed spacer 2, partial sequence	59939385	98.3539	243	2.75554e-116	427.696	314115	Aquilaria rugosa	Aquilaria spp. #14 #14: All parts and derivatives except:a)seeds and pollen;b)seedling or tissue cultures obtained in vitro, in solid or liquid media, transported in sterile containers;c)fruits;d)leaves;e)exhausted agarwood powder, including compressed powder in all shapes; andf)finished products packaged and ready for retail trade, this exemption does not apply to beads, prayer beads and carving…	Aquilaria rugosa	2
Cluster 22	gi|59939384|gb|AY920328.1| Aquilaria rugosa voucher Heuveling van Beek 1 (L) internal transcribed spacer 1, partial sequence; 5.8S ribosomal RNA gene, complete sequence; and internal transcribed spacer 2, partial sequence	59939384	98.3539	243	2.75554e-116	427.696	314115	Aquilaria rugosa	Aquilaria spp. #14 #14: All parts and derivatives except:a)seeds and pollen;b)seedling or tissue cultures obtained in vitro, in solid or liquid media, transported in sterile containers;c)fruits;d)leaves;e)exhausted agarwood powder, including compressed powder in all shapes; andf)finished products packaged and ready for retail trade, this exemption does not apply to beads, prayer beads and carving…	Aquilaria rugosa	2
Cluster 22	gi|150416598|gb|EF645835.1| Aquilaria yunnanensis voucher NBH-YN internal transcribed spacer 1, partial sequence; 5.8S ribosomal RNA gene, complete sequence; and internal transcribed spacer 2, partial sequence	150416598	97.7778	270	5.83944e-128	466.476	452568	Aquilaria yunnanensis	Aquilaria spp. #14 #14: All parts and derivatives except:a)seeds and pollen;b)seedling or tissue cultures obtained in vitro, in solid or liquid media, transported in sterile containers;c)fruits;d)leaves;e)exhausted agarwood powder, including compressed powder in all shapes; andf)finished products packaged and ready for retail trade, this exemption does not apply to beads, prayer beads and carving…	Aquilaria yunnanensis	2
Cluster 48	gi|553895034|gb|CP006832.1| Pseudomonas aeruginosa PAO1-VE13 genome	553895034	98.6607	224	5.24005e-107	396.303	1367494	Pseudomonas aeruginosa PAO1-VE13
Cluster 48	gi|553886202|gb|CP006831.1| Pseudomonas aeruginosa PAO1-VE2 genome	553886202	98.6607	224	5.24005e-107	396.303	1367493	Pseudomonas aeruginosa PAO1-VE2
Cluster 48	gi|543879514|gb|CP006705.1| Pseudomonas aeruginosa PAO581 genome	543879514	98.6607	224	5.24005e-107	396.303	1352354	Pseudomonas aeruginosa PAO581
Cluster 48	gi|543873856|gb|CP006728.1| Pseudomonas aeruginosa c7447m genome	543873856	98.6607	224	5.24005e-107	396.303	1352355	Pseudomonas aeruginosa c7447m
Cluster 48	gi|392316915|gb|CP003149.1| Pseudomonas aeruginosa DK2, complete genome	392316915	98.6607	224	5.24005e-107	396.303	1093787	Pseudomonas aeruginosa DK2
Cluster 48	gi|218768969|emb|FM209186.1| Pseudomonas aeruginosa LESB58 complete genome sequence	218768969	98.6607	224	5.24005e-107	396.303	557722	Pseudomonas aeruginosa LESB58
Cluster 48	gi|110227054|gb|AE004091.2| Pseudomonas aeruginosa PAO1, complete genome	110227054	98.6607	224	5.24005e-107	396.303	208964	Pseudomonas aeruginosa PAO1
Cluster 48	gi|514245605|gb|CP006245.1| Pseudomonas aeruginosa RP73, complete genome	514245605	98.2143	224	2.43796e-105	390.763	1340851	Pseudomonas aeruginosa RP73
Cluster 48	gi|348031532|dbj|AP012280.1| Pseudomonas aeruginosa NCGM2.S1 DNA, complete genome	348031532	98.2143	224	2.43796e-105	390.763	1089456	Pseudomonas aeruginosa NCGM2.S1
Cluster 48	gi|347302377|gb|CP002496.1| Pseudomonas aeruginosa M18, complete genome	347302377	98.2143	224	2.43796e-105	390.763	941193	Pseudomonas aeruginosa M18
Cluster 65	gi|189332915|dbj|AP009385.1| Burkholderia multivorans ATCC 17616 DNA, complete genome, chromosome 1	189332915	98.8024	167	4.16213e-77	296.584	395019	Burkholderia multivorans ATCC 17616
Cluster 65	gi|160340609|gb|CP000868.1| Burkholderia multivorans ATCC 17616 chromosome 1, complete sequence	160340609	98.8024	167	4.16213e-77	296.584	395019	Burkholderia multivorans ATCC 17616
Cluster 65	gi|402246008|gb|CP003774.1| Burkholderia cepacia GG4 chromosome 1, complete sequence	402246008	97.6048	167	9.00942e-74	285.504	1009846	Burkholderia cepacia GG4
Cluster 65	gi|387575654|gb|CP003514.1| Burkholderia sp. KJ006 chromosome 1, complete sequence	387575654	97.6048	167	9.00942e-74	285.504	416344	Burkholderia sp. KJ006
Cluster 65	gi|190714214|emb|AM747720.1| Burkholderia cenocepacia J2315 chromosome 1, complete genome	190714214	97.6048	167	9.00942e-74	285.504	216591	Burkholderia cenocepacia J2315
Cluster 65	gi|171991584|gb|CP001025.1| Burkholderia ambifaria MC40-6 chromosome 1, complete sequence	171991584	97.6048	167	9.00942e-74	285.504	398577	Burkholderia ambifaria MC40-6
Cluster 65	gi|169814598|gb|CP000958.1| Burkholderia cenocepacia MC0-3 chromosome 1, complete sequence	169814598	97.6048	167	9.00942e-74	285.504	406425	Burkholderia cenocepacia MC0-3
Cluster 65	gi|134137285|gb|CP000614.1| Burkholderia vietnamiensis G4 chromosome 1, complete sequence	134137285	97.6048	167	9.00942e-74	285.504	269482	Burkholderia vietnamiensis G4
Cluster 65	gi|116646113|gb|CP000458.1| Burkholderia cenocepacia HI2424 chromosome 1, complete sequence	116646113	97.6048	167	9.00942e-74	285.504	331272	Burkholderia cenocepacia HI2424
Cluster 65	gi|115280044|gb|CP000440.1| Burkholderia ambifaria AMMD chromosome 1, complete sequence	115280044	97.6048	167	9.00942e-74	285.504	339670	Burkholderia ambifaria AMMD
Cluster 8	gi|432152676|gb|JX995997.1| Musa velutina isolate 95948762 5.8S ribosomal RNA gene, partial sequence; internal transcribed spacer 2, complete sequence; and 26S ribosomal RNA gene, partial sequence	432152676	97.1519	316	8.09183e-147	529.262	228181	Musa velutina

## Sheet: Dendrobium
Query ID	Hit description	GI	% identity	Hit length	E-value	Bit score	Taxon ID	Species name	CITES info (numbers match the footnotes at the online CITES appendice)	NCBI taxon name	CITES appendix
Cluster 1000	gi|33341281|gb|AF362030.1| Dendrobium williamsonii internal transcribed spacer 1, partial sequence; 5.8S ribosomal RNA gene, complete sequence; and internal transcribed spacer 2, partial sequence	33341281	97.1731	283	2.36047e-131	477.556	161871	Dendrobium williamsonii	ORCHIDACEAE spp. 11#4 (Except the species included in Appendix I) 11: Artificially propagated hybrids of the following genera are not subject to the provisions of the Convention, if conditions, as indicated under a) and b), are met: Cymbidium, Dendrobium, Phalaenopsis and Vanda: a) Specimens are readily recognizable as artificially propagated and do not show any signs of having been collected in …	Dendrobium williamsonii	2
Cluster 1000	gi|33341278|gb|AF362027.1| Dendrobium cariniferum internal transcribed spacer 1, partial sequence; 5.8S ribosomal RNA gene, complete sequence; and internal transcribed spacer 2, partial sequence >gi|523586039|gb|KF143434.1| Dendrobium cariniferum voucher Jin X-H 13012 internal transcribed spacer 1, partial sequence; 5.8S ribosomal RNA gene, complete sequence; and internal transcribed spacer 2, pa…	33341278	97.1731	283	2.36047e-131	477.556	179352	Dendrobium cariniferum	ORCHIDACEAE spp. 11#4 (Except the species included in Appendix I) 11: Artificially propagated hybrids of the following genera are not subject to the provisions of the Convention, if conditions, as indicated under a) and b), are met: Cymbidium, Dendrobium, Phalaenopsis and Vanda: a) Specimens are readily recognizable as artificially propagated and do not show any signs of having been collected in …	Dendrobium cariniferum	2
Cluster 10087	gi|523586040|gb|KF143435.1| Dendrobium cariniferum voucher Jin X-H 10754 18S ribosomal RNA gene, partial sequence; internal transcribed spacer 1, 5.8S ribosomal RNA gene, and internal transcribed spacer 2, complete sequence; and 26S ribosomal RNA gene, partial sequence	523586040	98.1481	108	5.45003e-45	189.479	179352	Dendrobium cariniferum	ORCHIDACEAE spp. 11#4 (Except the species included in Appendix I) 11: Artificially propagated hybrids of the following genera are not subject to the provisions of the Convention, if conditions, as indicated under a) and b), are met: Cymbidium, Dendrobium, Phalaenopsis and Vanda: a) Specimens are readily recognizable as artificially propagated and do not show any signs of having been collected in …	Dendrobium cariniferum	2
Cluster 10087	gi|523586041|gb|KF143436.1| Dendrobium cariniferum voucher Jin X-H 11024 internal transcribed spacer 1, partial sequence; 5.8S ribosomal RNA gene, complete sequence; and internal transcribed spacer 2, partial sequence	523586041	97.2222	108	7.05006e-44	185.785	179352	Dendrobium cariniferum	ORCHIDACEAE spp. 11#4 (Except the species included in Appendix I) 11: Artificially propagated hybrids of the following genera are not subject to the provisions of the Convention, if conditions, as indicated under a) and b), are met: Cymbidium, Dendrobium, Phalaenopsis and Vanda: a) Specimens are readily recognizable as artificially propagated and do not show any signs of having been collected in …	Dendrobium cariniferum	2
Cluster 10087	gi|307000542|gb|HQ114225.1| Dendrobium williamsonii voucher PS2503MT01 18S ribosomal RNA gene, partial sequence; internal transcribed spacer 1, 5.8S ribosomal RNA gene, and internal transcribed spacer 2, complete sequence; and 28S ribosomal RNA gene, partial sequence	307000542	97.2222	108	2.53565e-43	183.939	161871	Dendrobium williamsonii	ORCHIDACEAE spp. 11#4 (Except the species included in Appendix I) 11: Artificially propagated hybrids of the following genera are not subject to the provisions of the Convention, if conditions, as indicated under a) and b), are met: Cymbidium, Dendrobium, Phalaenopsis and Vanda: a) Specimens are readily recognizable as artificially propagated and do not show any signs of having been collected in …	Dendrobium williamsonii	2
Cluster 10087	gi|33341281|gb|AF362030.1| Dendrobium williamsonii internal transcribed spacer 1, partial sequence; 5.8S ribosomal RNA gene, complete sequence; and internal transcribed spacer 2, partial sequence	33341281	97.2222	108	2.53565e-43	183.939	161871	Dendrobium williamsonii	ORCHIDACEAE spp. 11#4 (Except the species included in Appendix I) 11: Artificially propagated hybrids of the following genera are not subject to the provisions of the Convention, if conditions, as indicated under a) and b), are met: Cymbidium, Dendrobium, Phalaenopsis and Vanda: a) Specimens are readily recognizable as artificially propagated and do not show any signs of having been collected in …	Dendrobium williamsonii	2
Cluster 10087	gi|33341278|gb|AF362027.1| Dendrobium cariniferum internal transcribed spacer 1, partial sequence; 5.8S ribosomal RNA gene, complete sequence; and internal transcribed spacer 2, partial sequence >gi|523586039|gb|KF143434.1| Dendrobium cariniferum voucher Jin X-H 13012 internal transcribed spacer 1, partial sequence; 5.8S ribosomal RNA gene, complete sequence; and internal transcribed spacer 2, pa…	33341278	97.2222	108	2.53565e-43	183.939	179352	Dendrobium cariniferum	ORCHIDACEAE spp. 11#4 (Except the species included in Appendix I) 11: Artificially propagated hybrids of the following genera are not subject to the provisions of the Convention, if conditions, as indicated under a) and b), are met: Cymbidium, Dendrobium, Phalaenopsis and Vanda: a) Specimens are readily recognizable as artificially propagated and do not show any signs of having been collected in …	Dendrobium cariniferum	2
Cluster 10087	gi|33088269|gb|AY239967.1| Dendrobium formosum 18S ribosomal RNA gene, partial sequence; internal transcribed spacer 1, 5.8S ribosomal RNA gene and internal transcribed spacer 2, complete sequence; and 26S ribosomal RNA gene, partial sequence	33088269	97.1963	107	9.11983e-43	182.092	234011	Dendrobium formosum	ORCHIDACEAE spp. 11#4 (Except the species included in Appendix I) 11: Artificially propagated hybrids of the following genera are not subject to the provisions of the Convention, if conditions, as indicated under a) and b), are met: Cymbidium, Dendrobium, Phalaenopsis and Vanda: a) Specimens are readily recognizable as artificially propagated and do not show any signs of having been collected in …	Dendrobium formosum	2
Cluster 10087	gi|536191881|dbj|AB593486.2| Dendrobium aff. infundibulum Leiden 970778 genes for 18S rRNA, ITS1, 5.8S rRNA, ITS2 and 26S rRNA, partial sequence	536191881	97.1698	106	3.28007e-42	180.245	906657	Dendrobium aff. infundibulum Leiden 970778	ORCHIDACEAE spp. 11#4 (Except the species included in Appendix I) 11: Artificially propagated hybrids of the following genera are not subject to the provisions of the Convention, if conditions, as indicated under a) and b), are met: Cymbidium, Dendrobium, Phalaenopsis and Vanda: a) Specimens are readily recognizable as artificially propagated and do not show any signs of having been collected in …	Dendrobium aff. infundibulum Leiden 970778	2
Cluster 10087	gi|523586130|gb|KF143525.1| Dendrobium wattii voucher Jin X-H 11817 18S ribosomal RNA gene, partial sequence; internal transcribed spacer 1, 5.8S ribosomal RNA gene, and internal transcribed spacer 2, complete sequence; and 26S ribosomal RNA gene, partial sequence	523586130	97.1698	106	3.28007e-42	180.245	1354203	Dendrobium wattii	ORCHIDACEAE spp. 11#4 (Except the species included in Appendix I) 11: Artificially propagated hybrids of the following genera are not subject to the provisions of the Convention, if conditions, as indicated under a) and b), are met: Cymbidium, Dendrobium, Phalaenopsis and Vanda: a) Specimens are readily recognizable as artificially propagated and do not show any signs of having been collected in …	Dendrobium wattii	2
Cluster 10087	gi|523586082|gb|KF143477.1| Dendrobium infundibulum voucher Jin X-H 11877 18S ribosomal RNA gene, partial sequence; internal transcribed spacer 1, 5.8S ribosomal RNA gene, and internal transcribed spacer 2, complete sequence; and 26S ribosomal RNA gene, partial sequence	523586082	97.1698	106	3.28007e-42	180.245	859511	Dendrobium infundibulum	ORCHIDACEAE spp. 11#4 (Except the species included in Appendix I) 11: Artificially propagated hybrids of the following genera are not subject to the provisions of the Convention, if conditions, as indicated under a) and b), are met: Cymbidium, Dendrobium, Phalaenopsis and Vanda: a) Specimens are readily recognizable as artificially propagated and do not show any signs of having been collected in …	Dendrobium infundibulum	2
Cluster 10087	gi|334382067|gb|JF713107.1| Dendrobium infundibulum voucher SBB-0991 internal transcribed spacer 1, partial sequence; 5.8S ribosomal RNA gene, complete sequence; and internal transcribed spacer 2, partial sequence	334382067	97.1698	106	3.28007e-42	180.245	859511	Dendrobium infundibulum	ORCHIDACEAE spp. 11#4 (Except the species included in Appendix I) 11: Artificially propagated hybrids of the following genera are not subject to the provisions of the Convention, if conditions, as indicated under a) and b), are met: Cymbidium, Dendrobium, Phalaenopsis and Vanda: a) Specimens are readily recognizable as artificially propagated and do not show any signs of having been collected in …	Dendrobium infundibulum	2
Cluster 10178	gi|555948038|gb|KF225874.1| Uncultured Wallemia clone Leof85 18S ribosomal RNA gene, partial sequence; internal transcribed spacer 1, 5.8S ribosomal RNA gene, and internal transcribed spacer 2, complete sequence; and 28S ribosomal RNA gene, partial sequence	555948038	97.479	119	2.45322e-48	200.558	644542	uncultured Wallemia
Cluster 10178	gi|555948037|gb|KF225873.1| Uncultured Wallemia clone Leof84 18S ribosomal RNA gene, partial sequence; internal transcribed spacer 1, 5.8S ribosomal RNA gene, and internal transcribed spacer 2, complete sequence; and 28S ribosomal RNA gene, partial sequence	555948037	97.479	119	2.45322e-48	200.558	644542	uncultured Wallemia
Cluster 10178	gi|555948022|gb|KF225858.1| Uncultured Wallemia clone Leof69 18S ribosomal RNA gene, partial sequence; internal transcribed spacer 1, 5.8S ribosomal RNA gene, and internal transcribed spacer 2, complete sequence; and 28S ribosomal RNA gene, partial sequence	555948022	97.479	119	2.45322e-48	200.558	644542	uncultured Wallemia
Cluster 10178	gi|555948021|gb|KF225857.1| Uncultured Wallemia clone Leof68 18S ribosomal RNA gene, partial sequence; internal transcribed spacer 1, 5.8S ribosomal RNA gene, and internal transcribed spacer 2, complete sequence; and 28S ribosomal RNA gene, partial sequence	555948021	97.479	119	2.45322e-48	200.558	644542	uncultured Wallemia
Cluster 10178	gi|506616728|gb|KC841949.1| Uncultured fungus isolate DGGE gel band F13-1-1 18S ribosomal RNA gene, partial sequence; internal transcribed spacer 1, complete sequence; and 5.8S ribosomal RNA gene, partial sequence	506616728	97.479	119	2.45322e-48	200.558	175245	uncultured fungus
Cluster 10178	gi|332106180|gb|GU941208.1| Uncultured eukaryote clone N104T_271 18S ribosomal RNA gene, partial sequence; internal transcribed spacer 1, complete sequence; and 5.8S ribosomal RNA gene, partial sequence	332106180	97.479	119	2.45322e-48	200.558	100272	uncultured eukaryote
Cluster 10178	gi|289064233|gb|GU370753.1| Uncultured fungus clone D0-30a_24 18S ribosomal RNA gene, partial sequence; internal transcribed spacer 1 and 5.8S ribosomal RNA gene, complete sequence; and internal transcribed spacer 2, partial sequence	289064233	97.479	119	2.45322e-48	200.558	175245	uncultured fungus
Cluster 10178	gi|228015646|gb|FJ524297.1| Uncultured endophytic fungus clone R3-54 18S ribosomal RNA gene, partial sequence; internal transcribed spacer 1, 5.8S ribosomal RNA gene, and internal transcribed spacer 2, complete sequence; and 28S ribosomal RNA gene, partial sequence	228015646	97.479	119	2.45322e-48	200.558	312132	uncultured endophytic fungus
Cluster 10178	gi|506985710|gb|KC834762.1| Wallemia sp. 36a 18S ribosomal RNA gene, partial sequence	506985710	97.4359	117	3.17344e-47	196.865	1320266	Wallemia sp. 36a
Cluster 1020	gi|523586041|gb|KF143436.1| Dendrobium cariniferum voucher Jin X-H 11024 internal transcribed spacer 1, partial sequence; 5.8S ribosomal RNA gene, complete sequence; and internal transcribed spacer 2, partial sequence	523586041	97.4359	273	1.42063e-128	468.323	179352	Dendrobium cariniferum	ORCHIDACEAE spp. 11#4 (Except the species included in Appendix I) 11: Artificially propagated hybrids of the following genera are not subject to the provisions of the Convention, if conditions, as indicated under a) and b), are met: Cymbidium, Dendrobium, Phalaenopsis and Vanda: a) Specimens are readily recognizable as artificially propagated and do not show any signs of having been collected in …	Dendrobium cariniferum	2
Cluster 1038	gi|523586041|gb|KF143436.1| Dendrobium cariniferum voucher Jin X-H 11024 internal transcribed spacer 1, partial sequence; 5.8S ribosomal RNA gene, complete sequence; and internal transcribed spacer 2, partial sequence	523586041	97.0696	273	2.37722e-126	460.936	179352	Dendrobium cariniferum	ORCHIDACEAE spp. 11#4 (Except the species included in Appendix I) 11: Artificially propagated hybrids of the following genera are not subject to the provisions of the Convention, if conditions, as indicated under a) and b), are met: Cymbidium, Dendrobium, Phalaenopsis and Vanda: a) Specimens are readily recognizable as artificially propagated and do not show any signs of having been collected in …	Dendrobium cariniferum	2
Cluster 1163	gi|523586041|gb|KF143436.1| Dendrobium cariniferum voucher Jin X-H 11024 internal transcribed spacer 1, partial sequence; 5.8S ribosomal RNA gene, complete sequence; and internal transcribed spacer 2, partial sequence	523586041	97.0803	274	6.58472e-127	462.783	179352	Dendrobium cariniferum	ORCHIDACEAE spp. 11#4 (Except the species included in Appendix I) 11: Artificially propagated hybrids of the following genera are not subject to the provisions of the Convention, if conditions, as indicated under a) and b), are met: Cymbidium, Dendrobium, Phalaenopsis and Vanda: a) Specimens are readily recognizable as artificially propagated and do not show any signs of having been collected in …	Dendrobium cariniferum	2
Cluster 1359	gi|523586041|gb|KF143436.1| Dendrobium cariniferum voucher Jin X-H 11024 internal transcribed spacer 1, partial sequence; 5.8S ribosomal RNA gene, complete sequence; and internal transcribed spacer 2, partial sequence	523586041	97.318	261	2.3671e-121	444.316	179352	Dendrobium cariniferum	ORCHIDACEAE spp. 11#4 (Except the species included in Appendix I) 11: Artificially propagated hybrids of the following genera are not subject to the provisions of the Convention, if conditions, as indicated under a) and b), are met: Cymbidium, Dendrobium, Phalaenopsis and Vanda: a) Specimens are readily recognizable as artificially propagated and do not show any signs of having been collected in …	Dendrobium cariniferum	2
Cluster 1359	gi|523586040|gb|KF143435.1| Dendrobium cariniferum voucher Jin X-H 10754 18S ribosomal RNA gene, partial sequence; internal transcribed spacer 1, 5.8S ribosomal RNA gene, and internal transcribed spacer 2, complete sequence; and 26S ribosomal RNA gene, partial sequence	523586040	97.1429	280	1.08583e-129	472.016	179352	Dendrobium cariniferum	ORCHIDACEAE spp. 11#4 (Except the species included in Appendix I) 11: Artificially propagated hybrids of the following genera are not subject to the provisions of the Convention, if conditions, as indicated under a) and b), are met: Cymbidium, Dendrobium, Phalaenopsis and Vanda: a) Specimens are readily recognizable as artificially propagated and do not show any signs of having been collected in …	Dendrobium cariniferum	2
Cluster 1400	gi|523586059|gb|KF143454.1| Dendrobium dixanthum voucher Jin X-H 13017 18S ribosomal RNA gene, partial sequence; internal transcribed spacer 1, 5.8S ribosomal RNA gene, and internal transcribed spacer 2, complete sequence; and 26S ribosomal RNA gene, partial sequence	523586059	97.6271	295	3.83584e-139	503.409	335151	Dendrobium dixanthum	ORCHIDACEAE spp. 11#4 (Except the species included in Appendix I) 11: Artificially propagated hybrids of the following genera are not subject to the provisions of the Convention, if conditions, as indicated under a) and b), are met: Cymbidium, Dendrobium, Phalaenopsis and Vanda: a) Specimens are readily recognizable as artificially propagated and do not show any signs of having been collected in …	Dendrobium dixanthum	2
Cluster 1400	gi|70795238|gb|DQ058788.1| Dendrobium dixanthum voucher HH-JL03-1 internal transcribed spacer 1, 5.8S ribosomal RNA gene, and internal transcribed spacer 2, complete sequence	70795238	97.2222	288	1.38941e-133	484.943	335151	Dendrobium dixanthum	ORCHIDACEAE spp. 11#4 (Except the species included in Appendix I) 11: Artificially propagated hybrids of the following genera are not subject to the provisions of the Convention, if conditions, as indicated under a) and b), are met: Cymbidium, Dendrobium, Phalaenopsis and Vanda: a) Specimens are readily recognizable as artificially propagated and do not show any signs of having been collected in …	Dendrobium dixanthum	2
Cluster 1400	gi|299830200|gb|GU339103.1| Dendrobium dixanthum internal transcribed spacer 1, partial sequence; 5.8S ribosomal RNA gene, complete sequence; and internal transcribed spacer 2, partial sequence	299830200	97.2125	287	4.9972e-133	483.096	335151	Dendrobium dixanthum	ORCHIDACEAE spp. 11#4 (Except the species included in Appendix I) 11: Artificially propagated hybrids of the following genera are not subject to the provisions of the Convention, if conditions, as indicated under a) and b), are met: Cymbidium, Dendrobium, Phalaenopsis and Vanda: a) Specimens are readily recognizable as artificially propagated and do not show any signs of having been collected in …	Dendrobium dixanthum	2
Cluster 1411	gi|523586041|gb|KF143436.1| Dendrobium cariniferum voucher Jin X-H 11024 internal transcribed spacer 1, partial sequence; 5.8S ribosomal RNA gene, complete sequence; and internal transcribed spacer 2, partial sequence	523586041	97.0696	273	8.42145e-126	459.089	179352	Dendrobium cariniferum	ORCHIDACEAE spp. 11#4 (Except the species included in Appendix I) 11: Artificially propagated hybrids of the following genera are not subject to the provisions of the Convention, if conditions, as indicated under a) and b), are met: Cymbidium, Dendrobium, Phalaenopsis and Vanda: a) Specimens are readily recognizable as artificially propagated and do not show any signs of having been collected in …	Dendrobium cariniferum	2
Cluster 1431	gi|33341281|gb|AF362030.1| Dendrobium williamsonii internal transcribed spacer 1, partial sequence; 5.8S ribosomal RNA gene, complete sequence; and internal transcribed spacer 2, partial sequence	33341281	97.1631	282	8.36208e-131	475.709	161871	Dendrobium williamsonii	ORCHIDACEAE spp. 11#4 (Except the species included in Appendix I) 11: Artificially propagated hybrids of the following genera are not subject to the provisions of the Convention, if conditions, as indicated under a) and b), are met: Cymbidium, Dendrobium, Phalaenopsis and Vanda: a) Specimens are readily recognizable as artificially propagated and do not show any signs of having been collected in …	Dendrobium williamsonii	2
Cluster 1431	gi|33341278|gb|AF362027.1| Dendrobium cariniferum internal transcribed spacer 1, partial sequence; 5.8S ribosomal RNA gene, complete sequence; and internal transcribed spacer 2, partial sequence >gi|523586039|gb|KF143434.1| Dendrobium cariniferum voucher Jin X-H 13012 internal transcribed spacer 1, partial sequence; 5.8S ribosomal RNA gene, complete sequence; and internal transcribed spacer 2, pa…	33341278	97.1631	282	8.36208e-131	475.709	179352	Dendrobium cariniferum	ORCHIDACEAE spp. 11#4 (Except the species included in Appendix I) 11: Artificially propagated hybrids of the following genera are not subject to the provisions of the Convention, if conditions, as indicated under a) and b), are met: Cymbidium, Dendrobium, Phalaenopsis and Vanda: a) Specimens are readily recognizable as artificially propagated and do not show any signs of having been collected in …	Dendrobium cariniferum	2
Cluster 1443	gi|523586041|gb|KF143436.1| Dendrobium cariniferum voucher Jin X-H 11024 internal transcribed spacer 1, partial sequence; 5.8S ribosomal RNA gene, complete sequence; and internal transcribed spacer 2, partial sequence	523586041	97.0696	273	2.34148e-126	460.936	179352	Dendrobium cariniferum	ORCHIDACEAE spp. 11#4 (Except the species included in Appendix I) 11: Artificially propagated hybrids of the following genera are not subject to the provisions of the Convention, if conditions, as indicated under a) and b), are met: Cymbidium, Dendrobium, Phalaenopsis and Vanda: a) Specimens are readily recognizable as artificially propagated and do not show any signs of having been collected in …	Dendrobium cariniferum	2
Cluster 1497	gi|444237454|gb|KC119703.1| Allium cepa 18S ribosomal RNA gene, partial sequence; internal transcribed spacer 1 and 5.8S ribosomal RNA gene, complete sequence; and internal transcribed spacer 2, partial sequence	444237454	98.2877	292	2.29231e-141	510.796	4679	Allium cepa
Cluster 1497	gi|399532083|gb|JX139105.1| Pseudoxytenanthera bourdillonii 18S ribosomal RNA gene, partial sequence; internal transcribed spacer 1, 5.8S ribosomal RNA gene, and internal transcribed spacer 2, complete sequence; and 28S ribosomal RNA gene, partial sequence	399532083	98.2877	292	2.29231e-141	510.796	1217426	Pseudoxytenanthera bourdillonii
Cluster 1497	gi|256596111|gb|FJ664287.1| Allium cepa voucher BF-ALL-047 small subunit ribosomal RNA gene, partial sequence; internal transcribed spacer 1, 5.8S ribosomal RNA gene, and internal transcribed spacer 2, complete sequence; and large subunit ribosomal RNA gene, partial sequence	256596111	98.2877	292	2.29231e-141	510.796	4679	Allium cepa
Cluster 1497	gi|133919874|emb|AM418383.1| Allium vavilovii ITS1, 5.8S rRNA gene and ITS2, specimen voucher tax 6238 (GAT)	133919874	98.2517	286	4.96197e-138	499.716	113214	Allium vavilovii
Cluster 1497	gi|133919858|emb|AM418367.1| Allium cepa ITS1, 5.8S rRNA gene and ITS2, specimen voucher tax G2142 (GAT)	133919858	98.2517	286	4.96197e-138	499.716	4679	Allium cepa
Cluster 1497	gi|133919857|emb|AM418366.1| Allium vavilovii x Allium cepa ITS1, 5.8S rRNA gene and ITS2, specimen voucher tax 3731 (GAT)	133919857	98.2517	286	4.96197e-138	499.716	415141	Allium vavilovii x Allium cepa
Cluster 1497	gi|21628467|emb|AJ411840.1| Allium vavilovii 5.8S rRNA gene, internal transcribed spacer 1 (ITS1) and internal transcribed spacer 2 (ITS2)	21628467	98.2517	286	4.96197e-138	499.716	113214	Allium vavilovii
Cluster 1497	gi|144895570|emb|AM492188.1| Allium cepa ITS1, 5.8S rRNA gene and ITS2	144895570	97.9021	286	6.41871e-137	496.022	4679	Allium cepa
Cluster 1497	gi|499167805|gb|KC783430.1| Allium cornutum clone pHva21 internal transcribed spacer 1, partial sequence; 5.8S ribosomal RNA gene, complete sequence; and internal transcribed spacer 2, partial sequence	499167805	97.9021	286	2.30858e-136	494.176	138319	Allium cornutum
Cluster 1497	gi|133919861|emb|AM418370.1| Allium cepa ITS1, 5.8S rRNA gene and ITS2, specimen voucher tax G2168 (GAT)	133919861	97.9021	286	2.30858e-136	494.176	4679	Allium cepa
Cluster 1657	gi|523586040|gb|KF143435.1| Dendrobium cariniferum voucher Jin X-H 10754 18S ribosomal RNA gene, partial sequence; internal transcribed spacer 1, 5.8S ribosomal RNA gene, and internal transcribed spacer 2, complete sequence; and 26S ribosomal RNA gene, partial sequence	523586040	97.2414	290	1.06588e-134	488.636	179352	Dendrobium cariniferum	ORCHIDACEAE spp. 11#4 (Except the species included in Appendix I) 11: Artificially propagated hybrids of the following genera are not subject to the provisions of the Convention, if conditions, as indicated under a) and b), are met: Cymbidium, Dendrobium, Phalaenopsis and Vanda: a) Specimens are readily recognizable as artificially propagated and do not show any signs of having been collected in …	Dendrobium cariniferum	2
Cluster 1736	gi|70795238|gb|DQ058788.1| Dendrobium dixanthum voucher HH-JL03-1 internal transcribed spacer 1, 5.8S ribosomal RNA gene, and internal transcribed spacer 2, complete sequence	70795238	97.0696	273	1.08107e-124	455.396	335151	Dendrobium dixanthum	ORCHIDACEAE spp. 11#4 (Except the species included in Appendix I) 11: Artificially propagated hybrids of the following genera are not subject to the provisions of the Convention, if conditions, as indicated under a) and b), are met: Cymbidium, Dendrobium, Phalaenopsis and Vanda: a) Specimens are readily recognizable as artificially propagated and do not show any signs of having been collected in …	Dendrobium dixanthum	2
Cluster 1736	gi|523586059|gb|KF143454.1| Dendrobium dixanthum voucher Jin X-H 13017 18S ribosomal RNA gene, partial sequence; internal transcribed spacer 1, 5.8S ribosomal RNA gene, and internal transcribed spacer 2, complete sequence; and 26S ribosomal RNA gene, partial sequence	523586059	97.0588	272	3.88821e-124	453.549	335151	Dendrobium dixanthum	ORCHIDACEAE spp. 11#4 (Except the species included in Appendix I) 11: Artificially propagated hybrids of the following genera are not subject to the provisions of the Convention, if conditions, as indicated under a) and b), are met: Cymbidium, Dendrobium, Phalaenopsis and Vanda: a) Specimens are readily recognizable as artificially propagated and do not show any signs of having been collected in …	Dendrobium dixanthum	2
Cluster 1787	gi|523586041|gb|KF143436.1| Dendrobium cariniferum voucher Jin X-H 11024 internal transcribed spacer 1, partial sequence; 5.8S ribosomal RNA gene, complete sequence; and internal transcribed spacer 2, partial sequence	523586041	97.4359	273	4.97505e-128	466.476	179352	Dendrobium cariniferum	ORCHIDACEAE spp. 11#4 (Except the species included in Appendix I) 11: Artificially propagated hybrids of the following genera are not subject to the provisions of the Convention, if conditions, as indicated under a) and b), are met: Cymbidium, Dendrobium, Phalaenopsis and Vanda: a) Specimens are readily recognizable as artificially propagated and do not show any signs of having been collected in …	Dendrobium cariniferum	2
Cluster 1807	gi|523586059|gb|KF143454.1| Dendrobium dixanthum voucher Jin X-H 13017 18S ribosomal RNA gene, partial sequence; internal transcribed spacer 1, 5.8S ribosomal RNA gene, and internal transcribed spacer 2, complete sequence; and 26S ribosomal RNA gene, partial sequence	523586059	97.2789	294	2.28215e-136	494.176	335151	Dendrobium dixanthum	ORCHIDACEAE spp. 11#4 (Except the species included in Appendix I) 11: Artificially propagated hybrids of the following genera are not subject to the provisions of the Convention, if conditions, as indicated under a) and b), are met: Cymbidium, Dendrobium, Phalaenopsis and Vanda: a) Specimens are readily recognizable as artificially propagated and do not show any signs of having been collected in …	Dendrobium dixanthum	2
Cluster 2033	gi|523586040|gb|KF143435.1| Dendrobium cariniferum voucher Jin X-H 10754 18S ribosomal RNA gene, partial sequence; internal transcribed spacer 1, 5.8S ribosomal RNA gene, and internal transcribed spacer 2, complete sequence; and 26S ribosomal RNA gene, partial sequence	523586040	97.5862	290	6.29622e-137	496.022	179352	Dendrobium cariniferum	ORCHIDACEAE spp. 11#4 (Except the species included in Appendix I) 11: Artificially propagated hybrids of the following genera are not subject to the provisions of the Convention, if conditions, as indicated under a) and b), are met: Cymbidium, Dendrobium, Phalaenopsis and Vanda: a) Specimens are readily recognizable as artificially propagated and do not show any signs of having been collected in …	Dendrobium cariniferum	2
Cluster 2184	gi|523586041|gb|KF143436.1| Dendrobium cariniferum voucher Jin X-H 11024 internal transcribed spacer 1, partial sequence; 5.8S ribosomal RNA gene, complete sequence; and internal transcribed spacer 2, partial sequence	523586041	97.0696	273	6.36109e-127	462.783	179352	Dendrobium cariniferum	ORCHIDACEAE spp. 11#4 (Except the species included in Appendix I) 11: Artificially propagated hybrids of the following genera are not subject to the provisions of the Convention, if conditions, as indicated under a) and b), are met: Cymbidium, Dendrobium, Phalaenopsis and Vanda: a) Specimens are readily recognizable as artificially propagated and do not show any signs of having been collected in …	Dendrobium cariniferum	2
Cluster 2339	gi|317171952|gb|HQ436045.1| Uncultured fungus clone FITS_HBP1_W04 small subunit ribosomal RNA gene, partial sequence; internal transcribed spacer 1, 5.8S ribosomal RNA gene, and internal transcribed spacer 2, complete sequence; and large subunit ribosomal RNA gene, partial sequence	317171952	99.308	289	1.03474e-144	521.875	175245	uncultured fungus
Cluster 2339	gi|317171949|gb|HQ436042.1| Uncultured fungus clone FITS_HBP1_BW06 small subunit ribosomal RNA gene, partial sequence; internal transcribed spacer 1, 5.8S ribosomal RNA gene, and internal transcribed spacer 2, complete sequence; and large subunit ribosomal RNA gene, partial sequence	317171949	99.308	289	1.03474e-144	521.875	175245	uncultured fungus
Cluster 2339	gi|315321199|gb|HQ436081.1| Uncultured fungus clone FITS_UBP2_W06 small subunit ribosomal RNA gene, partial sequence; internal transcribed spacer 1, 5.8S ribosomal RNA gene, and internal transcribed spacer 2, complete sequence; and large subunit ribosomal RNA gene, partial sequence	315321199	99.308	289	1.03474e-144	521.875	175245	uncultured fungus
Cluster 2339	gi|532166284|gb|KC966127.1| Uncultured fungus clone 112_NA9_P32_B24 18S ribosomal RNA gene, partial sequence; internal transcribed spacer 1, 5.8S ribosomal RNA gene, and internal transcribed spacer 2, complete sequence; and 28S ribosomal RNA gene, partial sequence	532166284	99.3007	286	4.81416e-143	516.336	175245	uncultured fungus
Cluster 2339	gi|514825749|gb|KC785583.1| Uncultured Malassezia clone 307 18S ribosomal RNA gene, partial sequence; internal transcribed spacer 1, 5.8S ribosomal RNA gene, and internal transcribed spacer 2, complete sequence; and 28S ribosomal RNA gene, partial sequence	514825749	99.3007	286	4.81416e-143	516.336	338567	uncultured Malassezia
Cluster 2339	gi|452886666|gb|KC143747.1| Uncultured Malassezia clone CEobese392 18S ribosomal RNA gene, partial sequence; internal transcribed spacer 1, 5.8S ribosomal RNA gene, and internal transcribed spacer 2, complete sequence; and 28S ribosomal RNA gene, partial sequence	452886666	99.3007	286	4.81416e-143	516.336	338567	uncultured Malassezia
Cluster 2339	gi|346229380|gb|JF497141.1| Uncultured fungus clone ABP_38 18S ribosomal RNA gene, partial sequence; internal transcribed spacer 1, 5.8S ribosomal RNA gene, and internal transcribed spacer 2, complete sequence; and 28S ribosomal RNA gene, partial sequence	346229380	99.3007	286	4.81416e-143	516.336	175245	uncultured fungus
Cluster 2339	gi|332107363|gb|GU942434.1| Uncultured eukaryote clone N709T_72 18S ribosomal RNA gene, partial sequence; internal transcribed spacer 1, complete sequence; and 5.8S ribosomal RNA gene, partial sequence	332107363	99.3007	286	4.81416e-143	516.336	100272	uncultured eukaryote
Cluster 2339	gi|332107322|gb|GU942393.1| Uncultured eukaryote clone N707T_82 18S ribosomal RNA gene, partial sequence; internal transcribed spacer 1, complete sequence; and 5.8S ribosomal RNA gene, partial sequence	332107322	99.3007	286	4.81416e-143	516.336	100272	uncultured eukaryote
Cluster 2339	gi|332106399|gb|GU941435.1| Uncultured eukaryote clone N307T_246 18S ribosomal RNA gene, partial sequence; internal transcribed spacer 1, complete sequence; and 5.8S ribosomal RNA gene, partial sequence	332106399	99.3007	286	4.81416e-143	516.336	100272	uncultured eukaryote
Cluster 236	gi|307000542|gb|HQ114225.1| Dendrobium williamsonii voucher PS2503MT01 18S ribosomal RNA gene, partial sequence; internal transcribed spacer 1, 5.8S ribosomal RNA gene, and internal transcribed spacer 2, complete sequence; and 28S ribosomal RNA gene, partial sequence	307000542	97.6821	302	5.15265e-143	516.336	161871	Dendrobium williamsonii	ORCHIDACEAE spp. 11#4 (Except the species included in Appendix I) 11: Artificially propagated hybrids of the following genera are not subject to the provisions of the Convention, if conditions, as indicated under a) and b), are met: Cymbidium, Dendrobium, Phalaenopsis and Vanda: a) Specimens are readily recognizable as artificially propagated and do not show any signs of having been collected in …	Dendrobium williamsonii	2
Cluster 236	gi|33341281|gb|AF362030.1| Dendrobium williamsonii internal transcribed spacer 1, partial sequence; 5.8S ribosomal RNA gene, complete sequence; and internal transcribed spacer 2, partial sequence	33341281	97.5265	283	1.87963e-132	481.249	161871	Dendrobium williamsonii	ORCHIDACEAE spp. 11#4 (Except the species included in Appendix I) 11: Artificially propagated hybrids of the following genera are not subject to the provisions of the Convention, if conditions, as indicated under a) and b), are met: Cymbidium, Dendrobium, Phalaenopsis and Vanda: a) Specimens are readily recognizable as artificially propagated and do not show any signs of having been collected in …	Dendrobium williamsonii	2
Cluster 236	gi|33341278|gb|AF362027.1| Dendrobium cariniferum internal transcribed spacer 1, partial sequence; 5.8S ribosomal RNA gene, complete sequence; and internal transcribed spacer 2, partial sequence >gi|523586039|gb|KF143434.1| Dendrobium cariniferum voucher Jin X-H 13012 internal transcribed spacer 1, partial sequence; 5.8S ribosomal RNA gene, complete sequence; and internal transcribed spacer 2, pa…	33341278	97.5265	283	1.87963e-132	481.249	179352	Dendrobium cariniferum	ORCHIDACEAE spp. 11#4 (Except the species included in Appendix I) 11: Artificially propagated hybrids of the following genera are not subject to the provisions of the Convention, if conditions, as indicated under a) and b), are met: Cymbidium, Dendrobium, Phalaenopsis and Vanda: a) Specimens are readily recognizable as artificially propagated and do not show any signs of having been collected in …	Dendrobium cariniferum	2
Cluster 2493	gi|523586040|gb|KF143435.1| Dendrobium cariniferum voucher Jin X-H 10754 18S ribosomal RNA gene, partial sequence; internal transcribed spacer 1, 5.8S ribosomal RNA gene, and internal transcribed spacer 2, complete sequence; and 26S ribosomal RNA gene, partial sequence	523586040	97.9798	198	8.61257e-91	342.75	179352	Dendrobium cariniferum	ORCHIDACEAE spp. 11#4 (Except the species included in Appendix I) 11: Artificially propagated hybrids of the following genera are not subject to the provisions of the Convention, if conditions, as indicated under a) and b), are met: Cymbidium, Dendrobium, Phalaenopsis and Vanda: a) Specimens are readily recognizable as artificially propagated and do not show any signs of having been collected in …	Dendrobium cariniferum	2
Cluster 2493	gi|523586041|gb|KF143436.1| Dendrobium cariniferum voucher Jin X-H 11024 internal transcribed spacer 1, partial sequence; 5.8S ribosomal RNA gene, complete sequence; and internal transcribed spacer 2, partial sequence	523586041	97.4747	198	1.11411e-89	339.057	179352	Dendrobium cariniferum	ORCHIDACEAE spp. 11#4 (Except the species included in Appendix I) 11: Artificially propagated hybrids of the following genera are not subject to the provisions of the Convention, if conditions, as indicated under a) and b), are met: Cymbidium, Dendrobium, Phalaenopsis and Vanda: a) Specimens are readily recognizable as artificially propagated and do not show any signs of having been collected in …	Dendrobium cariniferum	2
Cluster 259	gi|307000542|gb|HQ114225.1| Dendrobium williamsonii voucher PS2503MT01 18S ribosomal RNA gene, partial sequence; internal transcribed spacer 1, 5.8S ribosomal RNA gene, and internal transcribed spacer 2, complete sequence; and 28S ribosomal RNA gene, partial sequence	307000542	97.377	305	3.96871e-144	520.029	161871	Dendrobium williamsonii	ORCHIDACEAE spp. 11#4 (Except the species included in Appendix I) 11: Artificially propagated hybrids of the following genera are not subject to the provisions of the Convention, if conditions, as indicated under a) and b), are met: Cymbidium, Dendrobium, Phalaenopsis and Vanda: a) Specimens are readily recognizable as artificially propagated and do not show any signs of having been collected in …	Dendrobium williamsonii	2
Cluster 259	gi|33341281|gb|AF362030.1| Dendrobium williamsonii internal transcribed spacer 1, partial sequence; 5.8S ribosomal RNA gene, complete sequence; and internal transcribed spacer 2, partial sequence	33341281	97.1631	282	2.42258e-131	477.556	161871	Dendrobium williamsonii	ORCHIDACEAE spp. 11#4 (Except the species included in Appendix I) 11: Artificially propagated hybrids of the following genera are not subject to the provisions of the Convention, if conditions, as indicated under a) and b), are met: Cymbidium, Dendrobium, Phalaenopsis and Vanda: a) Specimens are readily recognizable as artificially propagated and do not show any signs of having been collected in …	Dendrobium williamsonii	2
Cluster 259	gi|33341278|gb|AF362027.1| Dendrobium cariniferum internal transcribed spacer 1, partial sequence; 5.8S ribosomal RNA gene, complete sequence; and internal transcribed spacer 2, partial sequence >gi|523586039|gb|KF143434.1| Dendrobium cariniferum voucher Jin X-H 13012 internal transcribed spacer 1, partial sequence; 5.8S ribosomal RNA gene, complete sequence; and internal transcribed spacer 2, pa…	33341278	97.1631	282	2.42258e-131	477.556	179352	Dendrobium cariniferum	ORCHIDACEAE spp. 11#4 (Except the species included in Appendix I) 11: Artificially propagated hybrids of the following genera are not subject to the provisions of the Convention, if conditions, as indicated under a) and b), are met: Cymbidium, Dendrobium, Phalaenopsis and Vanda: a) Specimens are readily recognizable as artificially propagated and do not show any signs of having been collected in …	Dendrobium cariniferum	2
Cluster 259	gi|523586040|gb|KF143435.1| Dendrobium cariniferum voucher Jin X-H 10754 18S ribosomal RNA gene, partial sequence; internal transcribed spacer 1, 5.8S ribosomal RNA gene, and internal transcribed spacer 2, complete sequence; and 26S ribosomal RNA gene, partial sequence	523586040	97.0492	305	6.64105e-142	512.642	179352	Dendrobium cariniferum	ORCHIDACEAE spp. 11#4 (Except the species included in Appendix I) 11: Artificially propagated hybrids of the following genera are not subject to the provisions of the Convention, if conditions, as indicated under a) and b), are met: Cymbidium, Dendrobium, Phalaenopsis and Vanda: a) Specimens are readily recognizable as artificially propagated and do not show any signs of having been collected in …	Dendrobium cariniferum	2
Cluster 275	gi|523586041|gb|KF143436.1| Dendrobium cariniferum voucher Jin X-H 11024 internal transcribed spacer 1, partial sequence; 5.8S ribosomal RNA gene, complete sequence; and internal transcribed spacer 2, partial sequence	523586041	97.0696	273	2.43978e-126	460.936	179352	Dendrobium cariniferum	ORCHIDACEAE spp. 11#4 (Except the species included in Appendix I) 11: Artificially propagated hybrids of the following genera are not subject to the provisions of the Convention, if conditions, as indicated under a) and b), are met: Cymbidium, Dendrobium, Phalaenopsis and Vanda: a) Specimens are readily recognizable as artificially propagated and do not show any signs of having been collected in …	Dendrobium cariniferum	2
Cluster 322	gi|33341281|gb|AF362030.1| Dendrobium williamsonii internal transcribed spacer 1, partial sequence; 5.8S ribosomal RNA gene, complete sequence; and internal transcribed spacer 2, partial sequence	33341281	97.5177	282	5.20701e-133	483.096	161871	Dendrobium williamsonii	ORCHIDACEAE spp. 11#4 (Except the species included in Appendix I) 11: Artificially propagated hybrids of the following genera are not subject to the provisions of the Convention, if conditions, as indicated under a) and b), are met: Cymbidium, Dendrobium, Phalaenopsis and Vanda: a) Specimens are readily recognizable as artificially propagated and do not show any signs of having been collected in …	Dendrobium williamsonii	2
Cluster 322	gi|33341278|gb|AF362027.1| Dendrobium cariniferum internal transcribed spacer 1, partial sequence; 5.8S ribosomal RNA gene, complete sequence; and internal transcribed spacer 2, partial sequence >gi|523586039|gb|KF143434.1| Dendrobium cariniferum voucher Jin X-H 13012 internal transcribed spacer 1, partial sequence; 5.8S ribosomal RNA gene, complete sequence; and internal transcribed spacer 2, pa…	33341278	97.5177	282	5.20701e-133	483.096	179352	Dendrobium cariniferum	ORCHIDACEAE spp. 11#4 (Except the species included in Appendix I) 11: Artificially propagated hybrids of the following genera are not subject to the provisions of the Convention, if conditions, as indicated under a) and b), are met: Cymbidium, Dendrobium, Phalaenopsis and Vanda: a) Specimens are readily recognizable as artificially propagated and do not show any signs of having been collected in …	Dendrobium cariniferum	2
Cluster 322	gi|523586041|gb|KF143436.1| Dendrobium cariniferum voucher Jin X-H 11024 internal transcribed spacer 1, partial sequence; 5.8S ribosomal RNA gene, complete sequence; and internal transcribed spacer 2, partial sequence	523586041	97.0696	273	6.78351e-127	462.783	179352	Dendrobium cariniferum	ORCHIDACEAE spp. 11#4 (Except the species included in Appendix I) 11: Artificially propagated hybrids of the following genera are not subject to the provisions of the Convention, if conditions, as indicated under a) and b), are met: Cymbidium, Dendrobium, Phalaenopsis and Vanda: a) Specimens are readily recognizable as artificially propagated and do not show any signs of having been collected in …	Dendrobium cariniferum	2
Cluster 322	gi|307000542|gb|HQ114225.1| Dendrobium williamsonii voucher PS2503MT01 18S ribosomal RNA gene, partial sequence; internal transcribed spacer 1, 5.8S ribosomal RNA gene, and internal transcribed spacer 2, complete sequence; and 28S ribosomal RNA gene, partial sequence	307000542	97.0588	306	1.84646e-142	514.489	161871	Dendrobium williamsonii	ORCHIDACEAE spp. 11#4 (Except the species included in Appendix I) 11: Artificially propagated hybrids of the following genera are not subject to the provisions of the Convention, if conditions, as indicated under a) and b), are met: Cymbidium, Dendrobium, Phalaenopsis and Vanda: a) Specimens are readily recognizable as artificially propagated and do not show any signs of having been collected in …	Dendrobium williamsonii	2
Cluster 325	gi|33341281|gb|AF362030.1| Dendrobium williamsonii internal transcribed spacer 1, partial sequence; 5.8S ribosomal RNA gene, complete sequence; and internal transcribed spacer 2, partial sequence	33341281	97.5	280	8.71316e-131	475.709	161871	Dendrobium williamsonii	ORCHIDACEAE spp. 11#4 (Except the species included in Appendix I) 11: Artificially propagated hybrids of the following genera are not subject to the provisions of the Convention, if conditions, as indicated under a) and b), are met: Cymbidium, Dendrobium, Phalaenopsis and Vanda: a) Specimens are readily recognizable as artificially propagated and do not show any signs of having been collected in …	Dendrobium williamsonii	2
Cluster 325	gi|33341278|gb|AF362027.1| Dendrobium cariniferum internal transcribed spacer 1, partial sequence; 5.8S ribosomal RNA gene, complete sequence; and internal transcribed spacer 2, partial sequence >gi|523586039|gb|KF143434.1| Dendrobium cariniferum voucher Jin X-H 13012 internal transcribed spacer 1, partial sequence; 5.8S ribosomal RNA gene, complete sequence; and internal transcribed spacer 2, pa…	33341278	97.5	280	8.71316e-131	475.709	179352	Dendrobium cariniferum	ORCHIDACEAE spp. 11#4 (Except the species included in Appendix I) 11: Artificially propagated hybrids of the following genera are not subject to the provisions of the Convention, if conditions, as indicated under a) and b), are met: Cymbidium, Dendrobium, Phalaenopsis and Vanda: a) Specimens are readily recognizable as artificially propagated and do not show any signs of having been collected in …	Dendrobium cariniferum	2
Cluster 325	gi|307000542|gb|HQ114225.1| Dendrobium williamsonii voucher PS2503MT01 18S ribosomal RNA gene, partial sequence; internal transcribed spacer 1, 5.8S ribosomal RNA gene, and internal transcribed spacer 2, complete sequence; and 28S ribosomal RNA gene, partial sequence	307000542	97.3941	307	3.96871e-144	520.029	161871	Dendrobium williamsonii	ORCHIDACEAE spp. 11#4 (Except the species included in Appendix I) 11: Artificially propagated hybrids of the following genera are not subject to the provisions of the Convention, if conditions, as indicated under a) and b), are met: Cymbidium, Dendrobium, Phalaenopsis and Vanda: a) Specimens are readily recognizable as artificially propagated and do not show any signs of having been collected in …	Dendrobium williamsonii	2
Cluster 3470	gi|523586041|gb|KF143436.1| Dendrobium cariniferum voucher Jin X-H 11024 internal transcribed spacer 1, partial sequence; 5.8S ribosomal RNA gene, complete sequence; and internal transcribed spacer 2, partial sequence	523586041	97.7011	174	1.83154e-77	298.431	179352	Dendrobium cariniferum	ORCHIDACEAE spp. 11#4 (Except the species included in Appendix I) 11: Artificially propagated hybrids of the following genera are not subject to the provisions of the Convention, if conditions, as indicated under a) and b), are met: Cymbidium, Dendrobium, Phalaenopsis and Vanda: a) Specimens are readily recognizable as artificially propagated and do not show any signs of having been collected in …	Dendrobium cariniferum	2
Cluster 3572	gi|523586040|gb|KF143435.1| Dendrobium cariniferum voucher Jin X-H 10754 18S ribosomal RNA gene, partial sequence; internal transcribed spacer 1, 5.8S ribosomal RNA gene, and internal transcribed spacer 2, complete sequence; and 26S ribosomal RNA gene, partial sequence	523586040	97.3214	112	3.18476e-45	191.325	179352	Dendrobium cariniferum	ORCHIDACEAE spp. 11#4 (Except the species included in Appendix I) 11: Artificially propagated hybrids of the following genera are not subject to the provisions of the Convention, if conditions, as indicated under a) and b), are met: Cymbidium, Dendrobium, Phalaenopsis and Vanda: a) Specimens are readily recognizable as artificially propagated and do not show any signs of having been collected in …	Dendrobium cariniferum	2
Cluster 3578	gi|523586041|gb|KF143436.1| Dendrobium cariniferum voucher Jin X-H 11024 internal transcribed spacer 1, partial sequence; 5.8S ribosomal RNA gene, complete sequence; and internal transcribed spacer 2, partial sequence	523586041	97.0954	241	1.0448e-109	405.537	179352	Dendrobium cariniferum	ORCHIDACEAE spp. 11#4 (Except the species included in Appendix I) 11: Artificially propagated hybrids of the following genera are not subject to the provisions of the Convention, if conditions, as indicated under a) and b), are met: Cymbidium, Dendrobium, Phalaenopsis and Vanda: a) Specimens are readily recognizable as artificially propagated and do not show any signs of having been collected in …	Dendrobium cariniferum	2
Cluster 3663	gi|523586041|gb|KF143436.1| Dendrobium cariniferum voucher Jin X-H 11024 internal transcribed spacer 1, partial sequence; 5.8S ribosomal RNA gene, complete sequence; and internal transcribed spacer 2, partial sequence	523586041	97.5	240	8.04394e-111	409.23	179352	Dendrobium cariniferum	ORCHIDACEAE spp. 11#4 (Except the species included in Appendix I) 11: Artificially propagated hybrids of the following genera are not subject to the provisions of the Convention, if conditions, as indicated under a) and b), are met: Cymbidium, Dendrobium, Phalaenopsis and Vanda: a) Specimens are readily recognizable as artificially propagated and do not show any signs of having been collected in …	Dendrobium cariniferum	2
Cluster 3745	gi|363409320|gb|JN394750.1| Uncultured fungus clone U_QM_090130_133_1A_plate1a01.b1 18S ribosomal RNA gene, partial sequence; internal transcribed spacer 1, complete sequence; and 5.8S ribosomal RNA gene, partial sequence	363409320	97.8339	277	6.04485e-132	479.403	175245	uncultured fungus
Cluster 3745	gi|363409321|gb|JN394751.1| Uncultured fungus clone U_QM_090130_133_1A_plate1a02.b1 18S ribosomal RNA gene, partial sequence; internal transcribed spacer 1, complete sequence; and 5.8S ribosomal RNA gene, partial sequence	363409321	97.8339	277	6.04485e-132	479.403	175245	uncultured fungus
Cluster 3745	gi|363409326|gb|JN394756.1| Uncultured fungus clone U_QM_090130_133_1A_plate1a09.b1 18S ribosomal RNA gene, partial sequence; internal transcribed spacer 1, complete sequence; and 5.8S ribosomal RNA gene, partial sequence	363409326	97.8339	277	6.04485e-132	479.403	175245	uncultured fungus
Cluster 3745	gi|63408799|gb|AY969953.1| Uncultured basidiomycete isolate dfmo0726_048 18S ribosomal RNA gene, partial sequence; internal transcribed spacer 1, 5.8S ribosomal RNA gene, and internal transcribed spacer 2, complete sequence; and 28S ribosomal RNA gene, partial sequence	63408799	97.8339	277	6.04485e-132	479.403	175244	uncultured Basidiomycota
Cluster 3745	gi|311334736|dbj|AB596020.1| Basidiomycota sp. F579 genes for 18S rRNA, ITS1, 5.8S rRNA, ITS2, partial and complete sequence	311334736	97.1429	280	3.63806e-129	470.169	910601	Basidiomycota sp. F579
Cluster 3745	gi|311334737|dbj|AB596021.1| Basidiomycota sp. F580 genes for 18S rRNA, ITS1, 5.8S rRNA, ITS2, partial and complete sequence	311334737	97.1429	280	3.63806e-129	470.169	910602	Basidiomycota sp. F580
Cluster 3745	gi|311334726|dbj|AB596010.1| Basidiomycota sp. F566 genes for 18S rRNA, ITS1, 5.8S rRNA, ITS2, partial and complete sequence	311334726	97.1429	280	3.63806e-129	470.169	910591	Basidiomycota sp. F566
Cluster 3745	gi|311334727|dbj|AB596011.1| Basidiomycota sp. F568 genes for 18S rRNA, ITS1, 5.8S rRNA, ITS2, partial and complete sequence >gi|311334729|dbj|AB596013.1| Basidiomycota sp. F571 genes for 18S rRNA, ITS1, 5.8S rRNA, ITS2, partial and complete sequence >gi|311334730|dbj|AB596014.1| Basidiomycota sp. F572 genes for 18S rRNA, ITS1, 5.8S rRNA, ITS2, partial and complete sequence >gi|311334731|dbj|AB59…	311334727	97.1429	280	3.63806e-129	470.169	910592	Basidiomycota sp. F568
Cluster 3889	gi|523586040|gb|KF143435.1| Dendrobium cariniferum voucher Jin X-H 10754 18S ribosomal RNA gene, partial sequence; internal transcribed spacer 1, 5.8S ribosomal RNA gene, and internal transcribed spacer 2, complete sequence; and 26S ribosomal RNA gene, partial sequence	523586040	97.3214	112	3.15887e-45	191.325	179352	Dendrobium cariniferum	ORCHIDACEAE spp. 11#4 (Except the species included in Appendix I) 11: Artificially propagated hybrids of the following genera are not subject to the provisions of the Convention, if conditions, as indicated under a) and b), are met: Cymbidium, Dendrobium, Phalaenopsis and Vanda: a) Specimens are readily recognizable as artificially propagated and do not show any signs of having been collected in …	Dendrobium cariniferum	2
Cluster 4	gi|523586040|gb|KF143435.1| Dendrobium cariniferum voucher Jin X-H 10754 18S ribosomal RNA gene, partial sequence; internal transcribed spacer 1, 5.8S ribosomal RNA gene, and internal transcribed spacer 2, complete sequence; and 26S ribosomal RNA gene, partial sequence	523586040	97.1831	213	3.5824e-95	357.524	179352	Dendrobium cariniferum	ORCHIDACEAE spp. 11#4 (Except the species included in Appendix I) 11: Artificially propagated hybrids of the following genera are not subject to the provisions of the Convention, if conditions, as indicated under a) and b), are met: Cymbidium, Dendrobium, Phalaenopsis and Vanda: a) Specimens are readily recognizable as artificially propagated and do not show any signs of having been collected in …	Dendrobium cariniferum	2
Cluster 4008	gi|523586040|gb|KF143435.1| Dendrobium cariniferum voucher Jin X-H 10754 18S ribosomal RNA gene, partial sequence; internal transcribed spacer 1, 5.8S ribosomal RNA gene, and internal transcribed spacer 2, complete sequence; and 26S ribosomal RNA gene, partial sequence	523586040	97.973	148	1.0999e-64	255.958	179352	Dendrobium cariniferum	ORCHIDACEAE spp. 11#4 (Except the species included in Appendix I) 11: Artificially propagated hybrids of the following genera are not subject to the provisions of the Convention, if conditions, as indicated under a) and b), are met: Cymbidium, Dendrobium, Phalaenopsis and Vanda: a) Specimens are readily recognizable as artificially propagated and do not show any signs of having been collected in …	Dendrobium cariniferum	2
Cluster 4008	gi|523586041|gb|KF143436.1| Dendrobium cariniferum voucher Jin X-H 11024 internal transcribed spacer 1, partial sequence; 5.8S ribosomal RNA gene, complete sequence; and internal transcribed spacer 2, partial sequence	523586041	97.2973	148	1.42282e-63	252.265	179352	Dendrobium cariniferum	ORCHIDACEAE spp. 11#4 (Except the species included in Appendix I) 11: Artificially propagated hybrids of the following genera are not subject to the provisions of the Convention, if conditions, as indicated under a) and b), are met: Cymbidium, Dendrobium, Phalaenopsis and Vanda: a) Specimens are readily recognizable as artificially propagated and do not show any signs of having been collected in …	Dendrobium cariniferum	2
Cluster 4008	gi|307000542|gb|HQ114225.1| Dendrobium williamsonii voucher PS2503MT01 18S ribosomal RNA gene, partial sequence; internal transcribed spacer 1, 5.8S ribosomal RNA gene, and internal transcribed spacer 2, complete sequence; and 28S ribosomal RNA gene, partial sequence	307000542	97.2973	148	5.11736e-63	250.418	161871	Dendrobium williamsonii	ORCHIDACEAE spp. 11#4 (Except the species included in Appendix I) 11: Artificially propagated hybrids of the following genera are not subject to the provisions of the Convention, if conditions, as indicated under a) and b), are met: Cymbidium, Dendrobium, Phalaenopsis and Vanda: a) Specimens are readily recognizable as artificially propagated and do not show any signs of having been collected in …	Dendrobium williamsonii	2
Cluster 4008	gi|33341281|gb|AF362030.1| Dendrobium williamsonii internal transcribed spacer 1, partial sequence; 5.8S ribosomal RNA gene, complete sequence; and internal transcribed spacer 2, partial sequence	33341281	97.2973	148	5.11736e-63	250.418	161871	Dendrobium williamsonii	ORCHIDACEAE spp. 11#4 (Except the species included in Appendix I) 11: Artificially propagated hybrids of the following genera are not subject to the provisions of the Convention, if conditions, as indicated under a) and b), are met: Cymbidium, Dendrobium, Phalaenopsis and Vanda: a) Specimens are readily recognizable as artificially propagated and do not show any signs of having been collected in …	Dendrobium williamsonii	2
Cluster 4008	gi|33341278|gb|AF362027.1| Dendrobium cariniferum internal transcribed spacer 1, partial sequence; 5.8S ribosomal RNA gene, complete sequence; and internal transcribed spacer 2, partial sequence >gi|523586039|gb|KF143434.1| Dendrobium cariniferum voucher Jin X-H 13012 internal transcribed spacer 1, partial sequence; 5.8S ribosomal RNA gene, complete sequence; and internal transcribed spacer 2, pa…	33341278	97.2973	148	5.11736e-63	250.418	179352	Dendrobium cariniferum	ORCHIDACEAE spp. 11#4 (Except the species included in Appendix I) 11: Artificially propagated hybrids of the following genera are not subject to the provisions of the Convention, if conditions, as indicated under a) and b), are met: Cymbidium, Dendrobium, Phalaenopsis and Vanda: a) Specimens are readily recognizable as artificially propagated and do not show any signs of having been collected in …	Dendrobium cariniferum	2
Cluster 4044	gi|194131752|gb|EU747118.1| Urtica mairei voucher U1 18S ribosomal RNA gene, partial sequence; internal transcribed spacer 1, 5.8S ribosomal RNA gene, and internal transcribed spacer 2, complete sequence; and 28S ribosomal RNA gene, partial sequence	194131752	97.4265	272	2.17168e-126	460.936	540250	Urtica mairei
Cluster 4121	gi|523586041|gb|KF143436.1| Dendrobium cariniferum voucher Jin X-H 11024 internal transcribed spacer 1, partial sequence; 5.8S ribosomal RNA gene, complete sequence; and internal transcribed spacer 2, partial sequence	523586041	97.4249	233	2.22481e-106	394.457	179352	Dendrobium cariniferum	ORCHIDACEAE spp. 11#4 (Except the species included in Appendix I) 11: Artificially propagated hybrids of the following genera are not subject to the provisions of the Convention, if conditions, as indicated under a) and b), are met: Cymbidium, Dendrobium, Phalaenopsis and Vanda: a) Specimens are readily recognizable as artificially propagated and do not show any signs of having been collected in …	Dendrobium cariniferum	2
Cluster 4152	gi|523586041|gb|KF143436.1| Dendrobium cariniferum voucher Jin X-H 11024 internal transcribed spacer 1, partial sequence; 5.8S ribosomal RNA gene, complete sequence; and internal transcribed spacer 2, partial sequence	523586041	97.0464	237	6.18581e-107	396.303	179352	Dendrobium cariniferum	ORCHIDACEAE spp. 11#4 (Except the species included in Appendix I) 11: Artificially propagated hybrids of the following genera are not subject to the provisions of the Convention, if conditions, as indicated under a) and b), are met: Cymbidium, Dendrobium, Phalaenopsis and Vanda: a) Specimens are readily recognizable as artificially propagated and do not show any signs of having been collected in …	Dendrobium cariniferum	2
Cluster 4306	gi|523586041|gb|KF143436.1| Dendrobium cariniferum voucher Jin X-H 11024 internal transcribed spacer 1, partial sequence; 5.8S ribosomal RNA gene, complete sequence; and internal transcribed spacer 2, partial sequence	523586041	97.8355	231	1.71278e-107	398.15	179352	Dendrobium cariniferum	ORCHIDACEAE spp. 11#4 (Except the species included in Appendix I) 11: Artificially propagated hybrids of the following genera are not subject to the provisions of the Convention, if conditions, as indicated under a) and b), are met: Cymbidium, Dendrobium, Phalaenopsis and Vanda: a) Specimens are readily recognizable as artificially propagated and do not show any signs of having been collected in …	Dendrobium cariniferum	2
Cluster 4330	gi|307000542|gb|HQ114225.1| Dendrobium williamsonii voucher PS2503MT01 18S ribosomal RNA gene, partial sequence; internal transcribed spacer 1, 5.8S ribosomal RNA gene, and internal transcribed spacer 2, complete sequence; and 28S ribosomal RNA gene, partial sequence	307000542	97.4359	273	5.98837e-127	462.783	161871	Dendrobium williamsonii	ORCHIDACEAE spp. 11#4 (Except the species included in Appendix I) 11: Artificially propagated hybrids of the following genera are not subject to the provisions of the Convention, if conditions, as indicated under a) and b), are met: Cymbidium, Dendrobium, Phalaenopsis and Vanda: a) Specimens are readily recognizable as artificially propagated and do not show any signs of having been collected in …	Dendrobium williamsonii	2
Cluster 4330	gi|33341281|gb|AF362030.1| Dendrobium williamsonii internal transcribed spacer 1, partial sequence; 5.8S ribosomal RNA gene, complete sequence; and internal transcribed spacer 2, partial sequence	33341281	97.1311	244	7.91261e-111	409.23	161871	Dendrobium williamsonii	ORCHIDACEAE spp. 11#4 (Except the species included in Appendix I) 11: Artificially propagated hybrids of the following genera are not subject to the provisions of the Convention, if conditions, as indicated under a) and b), are met: Cymbidium, Dendrobium, Phalaenopsis and Vanda: a) Specimens are readily recognizable as artificially propagated and do not show any signs of having been collected in …	Dendrobium williamsonii	2
Cluster 4330	gi|33341278|gb|AF362027.1| Dendrobium cariniferum internal transcribed spacer 1, partial sequence; 5.8S ribosomal RNA gene, complete sequence; and internal transcribed spacer 2, partial sequence >gi|523586039|gb|KF143434.1| Dendrobium cariniferum voucher Jin X-H 13012 internal transcribed spacer 1, partial sequence; 5.8S ribosomal RNA gene, complete sequence; and internal transcribed spacer 2, pa…	33341278	97.1311	244	7.91261e-111	409.23	179352	Dendrobium cariniferum	ORCHIDACEAE spp. 11#4 (Except the species included in Appendix I) 11: Artificially propagated hybrids of the following genera are not subject to the provisions of the Convention, if conditions, as indicated under a) and b), are met: Cymbidium, Dendrobium, Phalaenopsis and Vanda: a) Specimens are readily recognizable as artificially propagated and do not show any signs of having been collected in …	Dendrobium cariniferum	2
Cluster 4438	gi|307000542|gb|HQ114225.1| Dendrobium williamsonii voucher PS2503MT01 18S ribosomal RNA gene, partial sequence; internal transcribed spacer 1, 5.8S ribosomal RNA gene, and internal transcribed spacer 2, complete sequence; and 28S ribosomal RNA gene, partial sequence	307000542	97.048	271	2.78612e-125	457.243	161871	Dendrobium williamsonii	ORCHIDACEAE spp. 11#4 (Except the species included in Appendix I) 11: Artificially propagated hybrids of the following genera are not subject to the provisions of the Convention, if conditions, as indicated under a) and b), are met: Cymbidium, Dendrobium, Phalaenopsis and Vanda: a) Specimens are readily recognizable as artificially propagated and do not show any signs of having been collected in …	Dendrobium williamsonii	2
Cluster 4466	gi|523586041|gb|KF143436.1| Dendrobium cariniferum voucher Jin X-H 11024 internal transcribed spacer 1, partial sequence; 5.8S ribosomal RNA gene, complete sequence; and internal transcribed spacer 2, partial sequence	523586041	97.0339	236	6.16025e-107	396.303	179352	Dendrobium cariniferum	ORCHIDACEAE spp. 11#4 (Except the species included in Appendix I) 11: Artificially propagated hybrids of the following genera are not subject to the provisions of the Convention, if conditions, as indicated under a) and b), are met: Cymbidium, Dendrobium, Phalaenopsis and Vanda: a) Specimens are readily recognizable as artificially propagated and do not show any signs of having been collected in …	Dendrobium cariniferum	2
Cluster 4482	gi|307000542|gb|HQ114225.1| Dendrobium williamsonii voucher PS2503MT01 18S ribosomal RNA gene, partial sequence; internal transcribed spacer 1, 5.8S ribosomal RNA gene, and internal transcribed spacer 2, complete sequence; and 28S ribosomal RNA gene, partial sequence	307000542	97.048	271	2.77456e-125	457.243	161871	Dendrobium williamsonii	ORCHIDACEAE spp. 11#4 (Except the species included in Appendix I) 11: Artificially propagated hybrids of the following genera are not subject to the provisions of the Convention, if conditions, as indicated under a) and b), are met: Cymbidium, Dendrobium, Phalaenopsis and Vanda: a) Specimens are readily recognizable as artificially propagated and do not show any signs of having been collected in …	Dendrobium williamsonii	2
Cluster 4500	gi|299830199|gb|GU339102.1| Dendrobium williamsonii internal transcribed spacer 1, partial sequence; 5.8S ribosomal RNA gene, complete sequence; and internal transcribed spacer 2, partial sequence	299830199	99.1803	244	1.00499e-119	438.776	161871	Dendrobium williamsonii	ORCHIDACEAE spp. 11#4 (Except the species included in Appendix I) 11: Artificially propagated hybrids of the following genera are not subject to the provisions of the Convention, if conditions, as indicated under a) and b), are met: Cymbidium, Dendrobium, Phalaenopsis and Vanda: a) Specimens are readily recognizable as artificially propagated and do not show any signs of having been collected in …	Dendrobium williamsonii	2
Cluster 4552	gi|514252360|gb|KC626050.1| Cladophialophora sp. LS-2013 isolate CGMMCC 3.15204 18S ribosomal RNA gene, partial sequence; internal transcribed spacer 1, 5.8S ribosomal RNA gene, and internal transcribed spacer 2, complete sequence; and 28S ribosomal RNA gene, partial sequence	514252360	98.0769	208	6.22211e-97	363.064	1336339	Cladophialophora sp. LS-2013
Cluster 4552	gi|514252359|gb|KC626049.1| Cladophialophora sp. LS-2013 isolate CGMMCC 3.15203 18S ribosomal RNA gene, partial sequence; internal transcribed spacer 1, 5.8S ribosomal RNA gene, and internal transcribed spacer 2, complete sequence; and 28S ribosomal RNA gene, partial sequence	514252359	98.0198	202	1.34685e-93	351.984	1336339	Cladophialophora sp. LS-2013
Cluster 4631	gi|33341281|gb|AF362030.1| Dendrobium williamsonii internal transcribed spacer 1, partial sequence; 5.8S ribosomal RNA gene, complete sequence; and internal transcribed spacer 2, partial sequence	33341281	97.1311	244	2.19087e-111	411.077	161871	Dendrobium williamsonii	ORCHIDACEAE spp. 11#4 (Except the species included in Appendix I) 11: Artificially propagated hybrids of the following genera are not subject to the provisions of the Convention, if conditions, as indicated under a) and b), are met: Cymbidium, Dendrobium, Phalaenopsis and Vanda: a) Specimens are readily recognizable as artificially propagated and do not show any signs of having been collected in …	Dendrobium williamsonii	2
Cluster 4631	gi|33341278|gb|AF362027.1| Dendrobium cariniferum internal transcribed spacer 1, partial sequence; 5.8S ribosomal RNA gene, complete sequence; and internal transcribed spacer 2, partial sequence >gi|523586039|gb|KF143434.1| Dendrobium cariniferum voucher Jin X-H 13012 internal transcribed spacer 1, partial sequence; 5.8S ribosomal RNA gene, complete sequence; and internal transcribed spacer 2, pa…	33341278	97.1311	244	2.19087e-111	411.077	179352	Dendrobium cariniferum	ORCHIDACEAE spp. 11#4 (Except the species included in Appendix I) 11: Artificially propagated hybrids of the following genera are not subject to the provisions of the Convention, if conditions, as indicated under a) and b), are met: Cymbidium, Dendrobium, Phalaenopsis and Vanda: a) Specimens are readily recognizable as artificially propagated and do not show any signs of having been collected in …	Dendrobium cariniferum	2
Cluster 4631	gi|307000542|gb|HQ114225.1| Dendrobium williamsonii voucher PS2503MT01 18S ribosomal RNA gene, partial sequence; internal transcribed spacer 1, 5.8S ribosomal RNA gene, and internal transcribed spacer 2, complete sequence; and 28S ribosomal RNA gene, partial sequence	307000542	97.0696	273	7.7143e-126	459.089	161871	Dendrobium williamsonii	ORCHIDACEAE spp. 11#4 (Except the species included in Appendix I) 11: Artificially propagated hybrids of the following genera are not subject to the provisions of the Convention, if conditions, as indicated under a) and b), are met: Cymbidium, Dendrobium, Phalaenopsis and Vanda: a) Specimens are readily recognizable as artificially propagated and do not show any signs of having been collected in …	Dendrobium williamsonii	2
Cluster 4707	gi|523586041|gb|KF143436.1| Dendrobium cariniferum voucher Jin X-H 11024 internal transcribed spacer 1, partial sequence; 5.8S ribosomal RNA gene, complete sequence; and internal transcribed spacer 2, partial sequence	523586041	97.0085	234	7.90266e-106	392.61	179352	Dendrobium cariniferum	ORCHIDACEAE spp. 11#4 (Except the species included in Appendix I) 11: Artificially propagated hybrids of the following genera are not subject to the provisions of the Convention, if conditions, as indicated under a) and b), are met: Cymbidium, Dendrobium, Phalaenopsis and Vanda: a) Specimens are readily recognizable as artificially propagated and do not show any signs of having been collected in …	Dendrobium cariniferum	2
Cluster 4762	gi|523586041|gb|KF143436.1| Dendrobium cariniferum voucher Jin X-H 11024 internal transcribed spacer 1, partial sequence; 5.8S ribosomal RNA gene, complete sequence; and internal transcribed spacer 2, partial sequence	523586041	97.8723	235	2.82226e-110	407.383	179352	Dendrobium cariniferum	ORCHIDACEAE spp. 11#4 (Except the species included in Appendix I) 11: Artificially propagated hybrids of the following genera are not subject to the provisions of the Convention, if conditions, as indicated under a) and b), are met: Cymbidium, Dendrobium, Phalaenopsis and Vanda: a) Specimens are readily recognizable as artificially propagated and do not show any signs of having been collected in …	Dendrobium cariniferum	2
Cluster 4762	gi|307000542|gb|HQ114225.1| Dendrobium williamsonii voucher PS2503MT01 18S ribosomal RNA gene, partial sequence; internal transcribed spacer 1, 5.8S ribosomal RNA gene, and internal transcribed spacer 2, complete sequence; and 28S ribosomal RNA gene, partial sequence	307000542	97.048	271	2.763e-125	457.243	161871	Dendrobium williamsonii	ORCHIDACEAE spp. 11#4 (Except the species included in Appendix I) 11: Artificially propagated hybrids of the following genera are not subject to the provisions of the Convention, if conditions, as indicated under a) and b), are met: Cymbidium, Dendrobium, Phalaenopsis and Vanda: a) Specimens are readily recognizable as artificially propagated and do not show any signs of having been collected in …	Dendrobium williamsonii	2
Cluster 4851	gi|532529010|gb|KC884309.1| Uncultured fungus clone 4_287 18S ribosomal RNA gene, partial sequence; internal transcribed spacer 1, 5.8S ribosomal RNA gene, and internal transcribed spacer 2, complete sequence; and 28S ribosomal RNA gene, partial sequence	532529010	97.4359	273	7.65002e-126	459.089	175245	uncultured fungus
Cluster 4851	gi|402575315|gb|JX136749.1| Neurospora tetrasperma strain O2-6 18S ribosomal RNA gene, partial sequence; internal transcribed spacer 1, 5.8S ribosomal RNA gene, and internal transcribed spacer 2, complete sequence; and 28S ribosomal RNA gene, partial sequence	402575315	97.4359	273	7.65002e-126	459.089	40127	Neurospora tetrasperma
Cluster 4851	gi|223006222|gb|FJ612854.1| Fungal sp. ARIZ L521CLA 18S ribosomal RNA gene, partial sequence; internal transcribed spacer 1, 5.8S ribosomal RNA gene, and internal transcribed spacer 2, complete sequence; and 28S ribosomal RNA gene, partial sequence	223006222	97.4359	273	7.65002e-126	459.089	595143	fungal sp. ARIZ L521CLA
Cluster 4851	gi|532529124|gb|KC884424.1| Uncultured fungus clone 11-230 18S ribosomal RNA gene, partial sequence; internal transcribed spacer 1, 5.8S ribosomal RNA gene, and internal transcribed spacer 2, complete sequence; and 28S ribosomal RNA gene, partial sequence	532529124	97.0696	273	3.55921e-124	453.549	175245	uncultured fungus
Cluster 4851	gi|532529107|gb|KC884407.1| Uncultured fungus clone 11-16 18S ribosomal RNA gene, partial sequence; internal transcribed spacer 1, 5.8S ribosomal RNA gene, and internal transcribed spacer 2, complete sequence; and 28S ribosomal RNA gene, partial sequence	532529107	97.0696	273	3.55921e-124	453.549	175245	uncultured fungus
Cluster 4851	gi|532529091|gb|KC884390.1| Uncultured fungus clone 11-105 18S ribosomal RNA gene, partial sequence; internal transcribed spacer 1, 5.8S ribosomal RNA gene, and internal transcribed spacer 2, complete sequence; and 28S ribosomal RNA gene, partial sequence	532529091	97.0696	273	3.55921e-124	453.549	175245	uncultured fungus
Cluster 5	gi|523586040|gb|KF143435.1| Dendrobium cariniferum voucher Jin X-H 10754 18S ribosomal RNA gene, partial sequence; internal transcribed spacer 1, 5.8S ribosomal RNA gene, and internal transcribed spacer 2, complete sequence; and 26S ribosomal RNA gene, partial sequence	523586040	98.2036	167	3.64799e-75	291.044	179352	Dendrobium cariniferum	ORCHIDACEAE spp. 11#4 (Except the species included in Appendix I) 11: Artificially propagated hybrids of the following genera are not subject to the provisions of the Convention, if conditions, as indicated under a) and b), are met: Cymbidium, Dendrobium, Phalaenopsis and Vanda: a) Specimens are readily recognizable as artificially propagated and do not show any signs of having been collected in …	Dendrobium cariniferum	2
Cluster 5	gi|523586041|gb|KF143436.1| Dendrobium cariniferum voucher Jin X-H 11024 internal transcribed spacer 1, partial sequence; 5.8S ribosomal RNA gene, complete sequence; and internal transcribed spacer 2, partial sequence	523586041	97.6048	167	4.71898e-74	287.351	179352	Dendrobium cariniferum	ORCHIDACEAE spp. 11#4 (Except the species included in Appendix I) 11: Artificially propagated hybrids of the following genera are not subject to the provisions of the Convention, if conditions, as indicated under a) and b), are met: Cymbidium, Dendrobium, Phalaenopsis and Vanda: a) Specimens are readily recognizable as artificially propagated and do not show any signs of having been collected in …	Dendrobium cariniferum	2
Cluster 5	gi|307000542|gb|HQ114225.1| Dendrobium williamsonii voucher PS2503MT01 18S ribosomal RNA gene, partial sequence; internal transcribed spacer 1, 5.8S ribosomal RNA gene, and internal transcribed spacer 2, complete sequence; and 28S ribosomal RNA gene, partial sequence	307000542	97.006	167	7.89652e-72	279.964	161871	Dendrobium williamsonii	ORCHIDACEAE spp. 11#4 (Except the species included in Appendix I) 11: Artificially propagated hybrids of the following genera are not subject to the provisions of the Convention, if conditions, as indicated under a) and b), are met: Cymbidium, Dendrobium, Phalaenopsis and Vanda: a) Specimens are readily recognizable as artificially propagated and do not show any signs of having been collected in …	Dendrobium williamsonii	2
Cluster 5	gi|33341281|gb|AF362030.1| Dendrobium williamsonii internal transcribed spacer 1, partial sequence; 5.8S ribosomal RNA gene, complete sequence; and internal transcribed spacer 2, partial sequence	33341281	97.006	167	7.89652e-72	279.964	161871	Dendrobium williamsonii	ORCHIDACEAE spp. 11#4 (Except the species included in Appendix I) 11: Artificially propagated hybrids of the following genera are not subject to the provisions of the Convention, if conditions, as indicated under a) and b), are met: Cymbidium, Dendrobium, Phalaenopsis and Vanda: a) Specimens are readily recognizable as artificially propagated and do not show any signs of having been collected in …	Dendrobium williamsonii	2
Cluster 5	gi|33341278|gb|AF362027.1| Dendrobium cariniferum internal transcribed spacer 1, partial sequence; 5.8S ribosomal RNA gene, complete sequence; and internal transcribed spacer 2, partial sequence >gi|523586039|gb|KF143434.1| Dendrobium cariniferum voucher Jin X-H 13012 internal transcribed spacer 1, partial sequence; 5.8S ribosomal RNA gene, complete sequence; and internal transcribed spacer 2, pa…	33341278	97.006	167	7.89652e-72	279.964	179352	Dendrobium cariniferum	ORCHIDACEAE spp. 11#4 (Except the species included in Appendix I) 11: Artificially propagated hybrids of the following genera are not subject to the provisions of the Convention, if conditions, as indicated under a) and b), are met: Cymbidium, Dendrobium, Phalaenopsis and Vanda: a) Specimens are readily recognizable as artificially propagated and do not show any signs of having been collected in …	Dendrobium cariniferum	2
Cluster 500	gi|523586041|gb|KF143436.1| Dendrobium cariniferum voucher Jin X-H 11024 internal transcribed spacer 1, partial sequence; 5.8S ribosomal RNA gene, complete sequence; and internal transcribed spacer 2, partial sequence	523586041	97.4359	273	5.20556e-128	466.476	179352	Dendrobium cariniferum	ORCHIDACEAE spp. 11#4 (Except the species included in Appendix I) 11: Artificially propagated hybrids of the following genera are not subject to the provisions of the Convention, if conditions, as indicated under a) and b), are met: Cymbidium, Dendrobium, Phalaenopsis and Vanda: a) Specimens are readily recognizable as artificially propagated and do not show any signs of having been collected in …	Dendrobium cariniferum	2
Cluster 500	gi|33341281|gb|AF362030.1| Dendrobium williamsonii internal transcribed spacer 1, partial sequence; 5.8S ribosomal RNA gene, complete sequence; and internal transcribed spacer 2, partial sequence	33341281	97.1326	279	4.02414e-129	470.169	161871	Dendrobium williamsonii	ORCHIDACEAE spp. 11#4 (Except the species included in Appendix I) 11: Artificially propagated hybrids of the following genera are not subject to the provisions of the Convention, if conditions, as indicated under a) and b), are met: Cymbidium, Dendrobium, Phalaenopsis and Vanda: a) Specimens are readily recognizable as artificially propagated and do not show any signs of having been collected in …	Dendrobium williamsonii	2
Cluster 500	gi|33341278|gb|AF362027.1| Dendrobium cariniferum internal transcribed spacer 1, partial sequence; 5.8S ribosomal RNA gene, complete sequence; and internal transcribed spacer 2, partial sequence >gi|523586039|gb|KF143434.1| Dendrobium cariniferum voucher Jin X-H 13012 internal transcribed spacer 1, partial sequence; 5.8S ribosomal RNA gene, complete sequence; and internal transcribed spacer 2, pa…	33341278	97.1326	279	4.02414e-129	470.169	179352	Dendrobium cariniferum	ORCHIDACEAE spp. 11#4 (Except the species included in Appendix I) 11: Artificially propagated hybrids of the following genera are not subject to the provisions of the Convention, if conditions, as indicated under a) and b), are met: Cymbidium, Dendrobium, Phalaenopsis and Vanda: a) Specimens are readily recognizable as artificially propagated and do not show any signs of having been collected in …	Dendrobium cariniferum	2
Cluster 500	gi|523586040|gb|KF143435.1| Dendrobium cariniferum voucher Jin X-H 10754 18S ribosomal RNA gene, partial sequence; internal transcribed spacer 1, 5.8S ribosomal RNA gene, and internal transcribed spacer 2, complete sequence; and 26S ribosomal RNA gene, partial sequence	523586040	97.0492	305	2.37105e-141	510.796	179352	Dendrobium cariniferum	ORCHIDACEAE spp. 11#4 (Except the species included in Appendix I) 11: Artificially propagated hybrids of the following genera are not subject to the provisions of the Convention, if conditions, as indicated under a) and b), are met: Cymbidium, Dendrobium, Phalaenopsis and Vanda: a) Specimens are readily recognizable as artificially propagated and do not show any signs of having been collected in …	Dendrobium cariniferum	2
Cluster 511	gi|523586041|gb|KF143436.1| Dendrobium cariniferum voucher Jin X-H 11024 internal transcribed spacer 1, partial sequence; 5.8S ribosomal RNA gene, complete sequence; and internal transcribed spacer 2, partial sequence	523586041	97.4453	274	1.44734e-128	468.323	179352	Dendrobium cariniferum	ORCHIDACEAE spp. 11#4 (Except the species included in Appendix I) 11: Artificially propagated hybrids of the following genera are not subject to the provisions of the Convention, if conditions, as indicated under a) and b), are met: Cymbidium, Dendrobium, Phalaenopsis and Vanda: a) Specimens are readily recognizable as artificially propagated and do not show any signs of having been collected in …	Dendrobium cariniferum	2
Cluster 548	gi|33341281|gb|AF362030.1| Dendrobium williamsonii internal transcribed spacer 1, partial sequence; 5.8S ribosomal RNA gene, complete sequence; and internal transcribed spacer 2, partial sequence	33341281	97.1631	282	3.09937e-130	473.863	161871	Dendrobium williamsonii	ORCHIDACEAE spp. 11#4 (Except the species included in Appendix I) 11: Artificially propagated hybrids of the following genera are not subject to the provisions of the Convention, if conditions, as indicated under a) and b), are met: Cymbidium, Dendrobium, Phalaenopsis and Vanda: a) Specimens are readily recognizable as artificially propagated and do not show any signs of having been collected in …	Dendrobium williamsonii	2
Cluster 548	gi|33341278|gb|AF362027.1| Dendrobium cariniferum internal transcribed spacer 1, partial sequence; 5.8S ribosomal RNA gene, complete sequence; and internal transcribed spacer 2, partial sequence >gi|523586039|gb|KF143434.1| Dendrobium cariniferum voucher Jin X-H 13012 internal transcribed spacer 1, partial sequence; 5.8S ribosomal RNA gene, complete sequence; and internal transcribed spacer 2, pa…	33341278	97.1631	282	3.09937e-130	473.863	179352	Dendrobium cariniferum	ORCHIDACEAE spp. 11#4 (Except the species included in Appendix I) 11: Artificially propagated hybrids of the following genera are not subject to the provisions of the Convention, if conditions, as indicated under a) and b), are met: Cymbidium, Dendrobium, Phalaenopsis and Vanda: a) Specimens are readily recognizable as artificially propagated and do not show any signs of having been collected in …	Dendrobium cariniferum	2
Cluster 5522	gi|27527706|emb|AJ318431.1| Rhizoctonia. sp Moam3 partial 18S rRNA and 25S rRNA genes, 5.8S rRNA gene and ITS 1 and 2	27527706	97.7528	267	7.52145e-126	459.089	164784	Rhizoctonia sp. Moam3
Cluster 5522	gi|27527705|emb|AJ318430.1| Rhizoctonia. sp ABn1 partial 18S rRNA and 25S rRNA genes, 5.8S rRNA gene and ITS 1 and 2	27527705	97.7528	267	7.52145e-126	459.089	164783	Rhizoctonia sp. ABn1
Cluster 5522	gi|27527703|emb|AJ318428.1| Rhizoctonia sp. ABN2 partial 18S rRNA and 25S rRNA genes, 5.8S rRNA gene and ITS 1 and 2	27527703	97.7528	267	7.52145e-126	459.089	164781	Rhizoctonia sp. ABN2
Cluster 5522	gi|27527700|emb|AJ318425.1| Rhizoctonia sp. Oss2 partial 18S rRNA and 25S rRNA genes, 5.8S rRNA gene and ITS 1 and 2	27527700	97.7528	267	7.52145e-126	459.089	164778	Rhizoctonia sp. Oss2
Cluster 5522	gi|27527699|emb|AJ318424.1| Rhizoctonia sp. Mo3b partial 18S rRNA and 25S rRNA genes, 5.8S rRNA gene and ITS 1 and 2	27527699	97.7528	267	7.52145e-126	459.089	164777	Rhizoctonia sp. Mo3b
Cluster 5522	gi|27527698|emb|AJ318423.1| Rhizoctonia sp. Pha1 partial 18S rRNA and 25S rRNA genes, 5.8S rRNA gene and ITS 1 and 2	27527698	97.7528	267	7.52145e-126	459.089	164776	Rhizoctonia sp. Pha1
Cluster 5522	gi|27527697|emb|AJ318422.1| Rhizoctonia sp. ABN2-2 partial 18S rRNA and 25S rRNA genes, 5.8S rRNA gene and ITS 1 and 2	27527697	97.7528	267	7.52145e-126	459.089	164775	Rhizoctonia sp. ABN2-2
Cluster 5522	gi|27527696|emb|AJ318421.1| Rhizoctonia sp. Oss2-2 partial 18S rRNA and 25S rRNA genes, 5.8S rRNA gene and ITS 1 and 2	27527696	97.7528	267	7.52145e-126	459.089	164774	Rhizoctonia sp. Oss2-2
Cluster 5523	gi|196123930|gb|EU909429.1| Alpinia galanga voucher DD 18S ribosomal RNA gene, partial sequence; internal transcribed spacer 1, 5.8S ribosomal RNA gene, and internal transcribed spacer 2, complete sequence; and 26S ribosomal RNA gene, partial sequence	196123930	97.7011	261	5.85572e-122	446.163	94327	Alpinia galanga
Cluster 5523	gi|196123929|gb|EU909428.1| Alpinia galanga voucher XD 18S ribosomal RNA gene, partial sequence; internal transcribed spacer 1, 5.8S ribosomal RNA gene, and internal transcribed spacer 2, complete sequence; and 26S ribosomal RNA gene, partial sequence	196123929	97.7011	261	5.85572e-122	446.163	94327	Alpinia galanga
Cluster 5523	gi|24634646|gb|AF478715.1| Alpinia galanga 18S ribosomal RNA gene, partial sequence; internal transcribed spacer 1, 5.8S ribosomal RNA gene, and internal transcribed spacer 2, complete sequence; and 26S ribosomal RNA gene, partial sequence	24634646	97.7011	261	5.85572e-122	446.163	94327	Alpinia galanga
Cluster 5523	gi|7839465|gb|AF254462.1|AF254462 Alpinia galanga 18S ribosomal RNA gene, partial sequence; internal transcribed spacer 1, 5.8S ribosomal RNA gene and internal transcribed spacer 2, complete sequence; and 26S ribosomal RNA gene, partial sequence	7839465	97.5	240	2.76322e-110	407.383	94327	Alpinia galanga
Cluster 5523	gi|38048913|gb|AY424739.1| Alpinia galanga internal transcribed spacer 1, 5.8S ribosomal RNA gene, and internal transcribed spacer 2, complete sequence	38048913	97.4468	235	1.66303e-107	398.15	94327	Alpinia galanga
Cluster 5523	gi|262272893|gb|GU097443.1| Alpinia galanga voucher HNWN 18S ribosomal RNA gene, partial sequence; internal transcribed spacer 1, 5.8S ribosomal RNA gene, and internal transcribed spacer 2, complete sequence; and 28S ribosomal RNA gene, partial sequence	262272893	97.318	261	2.7244e-120	440.623	94327	Alpinia galanga
Cluster 5523	gi|262272890|gb|GU097440.1| Alpinia galanga voucher FJNJ 18S ribosomal RNA gene, partial sequence; internal transcribed spacer 1, 5.8S ribosomal RNA gene, and internal transcribed spacer 2, complete sequence; and 28S ribosomal RNA gene, partial sequence	262272890	97.1888	249	4.59125e-113	416.616	94327	Alpinia galanga
Cluster 5669	gi|523586040|gb|KF143435.1| Dendrobium cariniferum voucher Jin X-H 10754 18S ribosomal RNA gene, partial sequence; internal transcribed spacer 1, 5.8S ribosomal RNA gene, and internal transcribed spacer 2, complete sequence; and 26S ribosomal RNA gene, partial sequence	523586040	98.1481	108	1.08491e-44	189.479	179352	Dendrobium cariniferum	ORCHIDACEAE spp. 11#4 (Except the species included in Appendix I) 11: Artificially propagated hybrids of the following genera are not subject to the provisions of the Convention, if conditions, as indicated under a) and b), are met: Cymbidium, Dendrobium, Phalaenopsis and Vanda: a) Specimens are readily recognizable as artificially propagated and do not show any signs of having been collected in …	Dendrobium cariniferum	2
Cluster 5669	gi|307000542|gb|HQ114225.1| Dendrobium williamsonii voucher PS2503MT01 18S ribosomal RNA gene, partial sequence; internal transcribed spacer 1, 5.8S ribosomal RNA gene, and internal transcribed spacer 2, complete sequence; and 28S ribosomal RNA gene, partial sequence	307000542	97.2222	108	5.0476e-43	183.939	161871	Dendrobium williamsonii	ORCHIDACEAE spp. 11#4 (Except the species included in Appendix I) 11: Artificially propagated hybrids of the following genera are not subject to the provisions of the Convention, if conditions, as indicated under a) and b), are met: Cymbidium, Dendrobium, Phalaenopsis and Vanda: a) Specimens are readily recognizable as artificially propagated and do not show any signs of having been collected in …	Dendrobium williamsonii	2
Cluster 5669	gi|536191881|dbj|AB593486.2| Dendrobium aff. infundibulum Leiden 970778 genes for 18S rRNA, ITS1, 5.8S rRNA, ITS2 and 26S rRNA, partial sequence	536191881	97.1698	106	6.52948e-42	180.245	906657	Dendrobium aff. infundibulum Leiden 970778	ORCHIDACEAE spp. 11#4 (Except the species included in Appendix I) 11: Artificially propagated hybrids of the following genera are not subject to the provisions of the Convention, if conditions, as indicated under a) and b), are met: Cymbidium, Dendrobium, Phalaenopsis and Vanda: a) Specimens are readily recognizable as artificially propagated and do not show any signs of having been collected in …	Dendrobium aff. infundibulum Leiden 970778	2
Cluster 5669	gi|523586130|gb|KF143525.1| Dendrobium wattii voucher Jin X-H 11817 18S ribosomal RNA gene, partial sequence; internal transcribed spacer 1, 5.8S ribosomal RNA gene, and internal transcribed spacer 2, complete sequence; and 26S ribosomal RNA gene, partial sequence	523586130	97.1698	106	6.52948e-42	180.245	1354203	Dendrobium wattii	ORCHIDACEAE spp. 11#4 (Except the species included in Appendix I) 11: Artificially propagated hybrids of the following genera are not subject to the provisions of the Convention, if conditions, as indicated under a) and b), are met: Cymbidium, Dendrobium, Phalaenopsis and Vanda: a) Specimens are readily recognizable as artificially propagated and do not show any signs of having been collected in …	Dendrobium wattii	2
Cluster 5669	gi|523586082|gb|KF143477.1| Dendrobium infundibulum voucher Jin X-H 11877 18S ribosomal RNA gene, partial sequence; internal transcribed spacer 1, 5.8S ribosomal RNA gene, and internal transcribed spacer 2, complete sequence; and 26S ribosomal RNA gene, partial sequence	523586082	97.1698	106	6.52948e-42	180.245	859511	Dendrobium infundibulum	ORCHIDACEAE spp. 11#4 (Except the species included in Appendix I) 11: Artificially propagated hybrids of the following genera are not subject to the provisions of the Convention, if conditions, as indicated under a) and b), are met: Cymbidium, Dendrobium, Phalaenopsis and Vanda: a) Specimens are readily recognizable as artificially propagated and do not show any signs of having been collected in …	Dendrobium infundibulum	2
Cluster 5700	gi|307000542|gb|HQ114225.1| Dendrobium williamsonii voucher PS2503MT01 18S ribosomal RNA gene, partial sequence; internal transcribed spacer 1, 5.8S ribosomal RNA gene, and internal transcribed spacer 2, complete sequence; and 28S ribosomal RNA gene, partial sequence	307000542	97.561	123	2.30549e-51	211.638	161871	Dendrobium williamsonii	ORCHIDACEAE spp. 11#4 (Except the species included in Appendix I) 11: Artificially propagated hybrids of the following genera are not subject to the provisions of the Convention, if conditions, as indicated under a) and b), are met: Cymbidium, Dendrobium, Phalaenopsis and Vanda: a) Specimens are readily recognizable as artificially propagated and do not show any signs of having been collected in …	Dendrobium williamsonii	2
Cluster 5700	gi|536191881|dbj|AB593486.2| Dendrobium aff. infundibulum Leiden 970778 genes for 18S rRNA, ITS1, 5.8S rRNA, ITS2 and 26S rRNA, partial sequence	536191881	97.561	123	2.30549e-51	211.638	906657	Dendrobium aff. infundibulum Leiden 970778	ORCHIDACEAE spp. 11#4 (Except the species included in Appendix I) 11: Artificially propagated hybrids of the following genera are not subject to the provisions of the Convention, if conditions, as indicated under a) and b), are met: Cymbidium, Dendrobium, Phalaenopsis and Vanda: a) Specimens are readily recognizable as artificially propagated and do not show any signs of having been collected in …	Dendrobium aff. infundibulum Leiden 970778	2
Cluster 5967	gi|410446455|gb|JX661046.1| Rhizomucor pusillus strain 1341 18S ribosomal RNA, partial sequence; internal transcribed spacer 1, 5.8S ribosomal RNA, and internal transcribed spacer 2, complete sequence; and 28S ribosomal RNA, partial sequence	410446455	99.2126	254	2.63583e-125	457.243	4840	Rhizomucor pusillus
Cluster 5967	gi|329458534|gb|HQ404247.1| Rhizomucor pusillus strain SC-A2 18S ribosomal RNA gene, partial sequence; internal transcribed spacer 1, 5.8S ribosomal RNA gene, and internal transcribed spacer 2, complete sequence; and 28S ribosomal RNA gene, partial sequence	329458534	99.2126	254	2.63583e-125	457.243	4840	Rhizomucor pusillus
Cluster 5967	gi|329458532|gb|HQ404245.1| Rhizomucor pusillus strain PC-A1 18S ribosomal RNA gene, partial sequence; internal transcribed spacer 1, 5.8S ribosomal RNA gene, and internal transcribed spacer 2, complete sequence; and 28S ribosomal RNA gene, partial sequence	329458532	99.2126	254	2.63583e-125	457.243	4840	Rhizomucor pusillus
Cluster 5967	gi|329458530|gb|HQ404243.1| Rhizomucor pusillus strain HS-A5 18S ribosomal RNA gene, partial sequence; internal transcribed spacer 1, 5.8S ribosomal RNA gene, and internal transcribed spacer 2, complete sequence; and 28S ribosomal RNA gene, partial sequence	329458530	99.2126	254	2.63583e-125	457.243	4840	Rhizomucor pusillus
Cluster 5967	gi|329458401|gb|HQ285622.1| Rhizomucor pusillus strain KCCM60428 18S ribosomal RNA gene, partial sequence; internal transcribed spacer 1, 5.8S ribosomal RNA gene, and internal transcribed spacer 2, complete sequence; and 28S ribosomal RNA gene, partial sequence	329458401	99.2126	254	2.63583e-125	457.243	4840	Rhizomucor pusillus
Cluster 5967	gi|161408470|dbj|AB369914.1| Rhizomucor pusillus genes for small subunit rRNA, ITS1, 5.8S rRNA, ITS2 and large subunit rRNA, partial and complete sequence, strain: IFM 46300	161408470	99.2126	254	2.63583e-125	457.243	4840	Rhizomucor pusillus
Cluster 5967	gi|134143197|gb|EF151443.1| Rhizomucor pusillus isolate F18 internal transcribed spacer 1, partial sequence; 5.8S ribosomal RNA gene and internal transcribed spacer 2, complete sequence; and 28S ribosomal RNA gene, partial sequence >gi|142882747|gb|EF136361.1| Rhizomucor pusillus 18S ribosomal RNA gene, partial sequence; internal transcribed spacer 1, 5.8S ribosomal RNA gene, and internal transcr…	134143197	99.2126	254	2.63583e-125	457.243	4840	Rhizomucor pusillus
Cluster 5967	gi|75266456|gb|DQ119000.1| Rhizomucor pusillus strain CNRMA 03.1205 18S ribosomal RNA gene, partial sequence; internal transcribed spacer 1, 5.8S ribosomal RNA gene, and internal transcribed spacer 2, complete sequence; and 28S ribosomal RNA gene, partial sequence >gi|75266457|gb|DQ119001.1| Rhizomucor pusillus strain ATCC 36606 18S ribosomal RNA gene, partial sequence; internal transcribed space…	75266456	99.2126	254	2.63583e-125	457.243	4840	Rhizomucor pusillus
Cluster 5967	gi|75266455|gb|DQ118999.1| Rhizomucor pusillus strain CNRMA 04.210 18S ribosomal RNA gene, partial sequence; internal transcribed spacer 1, 5.8S ribosomal RNA gene, and internal transcribed spacer 2, complete sequence; and 28S ribosomal RNA gene, partial sequence	75266455	99.2126	254	2.63583e-125	457.243	4840	Rhizomucor pusillus
Cluster 5967	gi|385881362|gb|JQ796883.1| Rhizomucor pusillus strain HN05 18S ribosomal RNA gene, partial sequence; internal transcribed spacer 1, 5.8S ribosomal RNA gene, and internal transcribed spacer 2, complete sequence; and 28S ribosomal RNA gene, partial sequence	385881362	99.2095	253	9.48013e-125	455.396	4840	Rhizomucor pusillus
Cluster 603	gi|307000542|gb|HQ114225.1| Dendrobium williamsonii voucher PS2503MT01 18S ribosomal RNA gene, partial sequence; internal transcribed spacer 1, 5.8S ribosomal RNA gene, and internal transcribed spacer 2, complete sequence; and 28S ribosomal RNA gene, partial sequence	307000542	97.3064	297	3.95296e-139	503.409	161871	Dendrobium williamsonii	ORCHIDACEAE spp. 11#4 (Except the species included in Appendix I) 11: Artificially propagated hybrids of the following genera are not subject to the provisions of the Convention, if conditions, as indicated under a) and b), are met: Cymbidium, Dendrobium, Phalaenopsis and Vanda: a) Specimens are readily recognizable as artificially propagated and do not show any signs of having been collected in …	Dendrobium williamsonii	2
Cluster 603	gi|33341281|gb|AF362030.1| Dendrobium williamsonii internal transcribed spacer 1, partial sequence; 5.8S ribosomal RNA gene, complete sequence; and internal transcribed spacer 2, partial sequence	33341281	97.1631	282	8.61741e-131	475.709	161871	Dendrobium williamsonii	ORCHIDACEAE spp. 11#4 (Except the species included in Appendix I) 11: Artificially propagated hybrids of the following genera are not subject to the provisions of the Convention, if conditions, as indicated under a) and b), are met: Cymbidium, Dendrobium, Phalaenopsis and Vanda: a) Specimens are readily recognizable as artificially propagated and do not show any signs of having been collected in …	Dendrobium williamsonii	2
Cluster 603	gi|33341278|gb|AF362027.1| Dendrobium cariniferum internal transcribed spacer 1, partial sequence; 5.8S ribosomal RNA gene, complete sequence; and internal transcribed spacer 2, partial sequence >gi|523586039|gb|KF143434.1| Dendrobium cariniferum voucher Jin X-H 13012 internal transcribed spacer 1, partial sequence; 5.8S ribosomal RNA gene, complete sequence; and internal transcribed spacer 2, pa…	33341278	97.1631	282	8.61741e-131	475.709	179352	Dendrobium cariniferum	ORCHIDACEAE spp. 11#4 (Except the species included in Appendix I) 11: Artificially propagated hybrids of the following genera are not subject to the provisions of the Convention, if conditions, as indicated under a) and b), are met: Cymbidium, Dendrobium, Phalaenopsis and Vanda: a) Specimens are readily recognizable as artificially propagated and do not show any signs of having been collected in …	Dendrobium cariniferum	2
Cluster 614	gi|523586041|gb|KF143436.1| Dendrobium cariniferum voucher Jin X-H 11024 internal transcribed spacer 1, partial sequence; 5.8S ribosomal RNA gene, complete sequence; and internal transcribed spacer 2, partial sequence	523586041	97.0803	274	6.68412e-127	462.783	179352	Dendrobium cariniferum	ORCHIDACEAE spp. 11#4 (Except the species included in Appendix I) 11: Artificially propagated hybrids of the following genera are not subject to the provisions of the Convention, if conditions, as indicated under a) and b), are met: Cymbidium, Dendrobium, Phalaenopsis and Vanda: a) Specimens are readily recognizable as artificially propagated and do not show any signs of having been collected in …	Dendrobium cariniferum	2
Cluster 6179	gi|551534000|gb|KF031341.1| Aspergillus flavus strain 14.24 18S ribosomal RNA gene, partial sequence; internal transcribed spacer 1, 5.8S ribosomal RNA gene, and internal transcribed spacer 2, complete sequence; and 28S ribosomal RNA gene, partial sequence	551534000	99.6094	256	4.28354e-128	466.476	5059	Aspergillus flavus
Cluster 6179	gi|545686293|dbj|AB705147.1| Aspergillus oryzae genes for 18S rRNA, ITS1, 5.8S rRNA, ITS2, 28S rRNA, partial and complete sequence, strain: C169F	545686293	99.6094	256	4.28354e-128	466.476	5062	Aspergillus oryzae
Cluster 6179	gi|544585329|gb|KF221560.1| Uncultured fungus clone OTU_1877_437_3149 18S ribosomal RNA gene, partial sequence; internal transcribed spacer 1, complete sequence; and 5.8S ribosomal RNA gene, partial sequence	544585329	99.6094	256	4.28354e-128	466.476	175245	uncultured fungus
Cluster 6179	gi|544160806|gb|KF221065.1| Aspergillus flavus strain Bp5 18S ribosomal RNA gene, partial sequence; internal transcribed spacer 1 and 5.8S ribosomal RNA gene, complete sequence; and internal transcribed spacer 2, partial sequence	544160806	99.6094	256	4.28354e-128	466.476	5059	Aspergillus flavus
Cluster 6179	gi|541932921|gb|KF225040.1| Aspergillus flavus strain UBOCC-A-106026 18S ribosomal RNA gene, partial sequence; internal transcribed spacer 1, 5.8S ribosomal RNA gene, and internal transcribed spacer 2, complete sequence; and 28S ribosomal RNA gene, partial sequence	541932921	99.6094	256	4.28354e-128	466.476	5059	Aspergillus flavus
Cluster 6179	gi|541932923|gb|KF225041.1| Aspergillus flavus strain UBOCC-A-106028 18S ribosomal RNA gene, partial sequence; internal transcribed spacer 1, 5.8S ribosomal RNA gene, and internal transcribed spacer 2, complete sequence; and 28S ribosomal RNA gene, partial sequence	541932923	99.6094	256	4.28354e-128	466.476	5059	Aspergillus flavus
Cluster 6179	gi|541906947|gb|KF154416.1| Aspergillus oryzae strain 13/5 18S ribosomal RNA gene, partial sequence; internal transcribed spacer 1, 5.8S ribosomal RNA gene, and internal transcribed spacer 2, complete sequence; and 28S ribosomal RNA gene, partial sequence	541906947	99.6094	256	4.28354e-128	466.476	5062	Aspergillus oryzae
Cluster 6179	gi|541906946|gb|KF154415.1| Aspergillus oryzae strain 13/6 18S ribosomal RNA gene, partial sequence; internal transcribed spacer 1, 5.8S ribosomal RNA gene, and internal transcribed spacer 2, complete sequence; and 28S ribosomal RNA gene, partial sequence	541906946	99.6094	256	4.28354e-128	466.476	5062	Aspergillus oryzae
Cluster 6179	gi|537124163|gb|KF562204.1| Aspergillus flavus strain PW2961 18S ribosomal RNA gene, partial sequence; internal transcribed spacer 1, 5.8S ribosomal RNA gene, and internal transcribed spacer 2, complete sequence; and 28S ribosomal RNA gene, partial sequence	537124163	99.6094	256	4.28354e-128	466.476	5059	Aspergillus flavus
Cluster 6179	gi|537124154|gb|KF562195.1| Aspergillus flavus strain PW2952 18S ribosomal RNA gene, partial sequence; internal transcribed spacer 1, 5.8S ribosomal RNA gene, and internal transcribed spacer 2, complete sequence; and 28S ribosomal RNA gene, partial sequence	537124154	99.6094	256	4.28354e-128	466.476	5059	Aspergillus flavus
Cluster 6528	gi|482680927|gb|KC832510.1| Dendryphiella sp. Swarna-1 18S ribosomal RNA gene, partial sequence; internal transcribed spacer 1, 5.8S ribosomal RNA gene, and internal transcribed spacer 2, complete sequence; and 28S ribosomal RNA gene, partial sequence	482680927	99.5763	236	1.49952e-117	431.39	1325544	Dendryphiella sp. Swarna-1
Cluster 6528	gi|443501876|gb|JQ814883.2| Leptosphaeria sp. FV612 18S ribosomal RNA gene, partial sequence; internal transcribed spacer 1 and 5.8S ribosomal RNA gene, complete sequence; and internal transcribed spacer 2, partial sequence	443501876	99.5708	233	6.97661e-116	425.85	1208311	Leptosphaeria sp. FV612
Cluster 6528	gi|309751857|gb|HM572295.1| Cladosporium sp. EN15 18S ribosomal RNA gene, partial sequence; internal transcribed spacer 1, 5.8S ribosomal RNA gene, and internal transcribed spacer 2, complete sequence; and 28S ribosomal RNA gene, partial sequence	309751857	99.5708	233	6.97661e-116	425.85	907720	Cladosporium sp. EN15
Cluster 6528	gi|309751854|gb|HM572292.1| Dendryphiella sp. EN12 18S ribosomal RNA gene, partial sequence; internal transcribed spacer 1, 5.8S ribosomal RNA gene, and internal transcribed spacer 2, complete sequence; and 28S ribosomal RNA gene, partial sequence	309751854	99.5708	233	6.97661e-116	425.85	907721	Dendryphiella sp. EN12
Cluster 6528	gi|443428710|gb|JQ039898.2| Dendryphiella sp. EA137 internal transcribed spacer 1, partial sequence; 5.8S ribosomal RNA gene and internal transcribed spacer 2, complete sequence; and 28S ribosomal RNA gene, partial sequence	443428710	99.5652	230	3.2459e-114	420.31	1158998	Dendryphiella sp. EA137
Cluster 6528	gi|482680924|gb|KC832507.1| Dendryphiella sp. FV9 internal transcribed spacer 1, partial sequence; 5.8S ribosomal RNA gene and internal transcribed spacer 2, complete sequence; and 28S ribosomal RNA gene, partial sequence	482680924	99.5192	208	1.98137e-101	377.837	1325541	Dendryphiella sp. FV9
Cluster 6528	gi|482680925|gb|KC832508.1| Dendryphiella sp. FV16-I internal transcribed spacer 1, partial sequence; 5.8S ribosomal RNA gene and internal transcribed spacer 2, complete sequence; and 28S ribosomal RNA gene, partial sequence	482680925	99.5169	207	1.98137e-101	377.837	1325542	Dendryphiella sp. FV16-I
Cluster 6528	gi|240268609|gb|FJ971840.1| Dendryphiella sp. BR354 18S ribosomal RNA gene, partial sequence; internal transcribed spacer 1, 5.8S ribosomal RNA gene, and internal transcribed spacer 2, complete sequence; and 28S ribosomal RNA gene, partial sequence	240268609	99.1342	231	1.51017e-112	414.77	648673	Dendryphiella sp. BR354
Cluster 6528	gi|482680926|gb|KC832509.1| Dendryphiella sp. FV22 internal transcribed spacer 1, partial sequence; 5.8S ribosomal RNA gene and internal transcribed spacer 2, complete sequence; and 28S ribosomal RNA gene, partial sequence	482680926	99.0566	212	5.50893e-102	379.683	1325543	Dendryphiella sp. FV22
Cluster 6528	gi|385868532|gb|JQ585678.1| Alternaria padwickii isolate A12-2 18S ribosomal RNA gene, partial sequence; internal transcribed spacer 1, 5.8S ribosomal RNA gene, and internal transcribed spacer 2, complete sequence; and 28S ribosomal RNA gene, partial sequence	385868532	98.7805	246	3.22302e-119	436.93	714880	Alternaria padwickii
Cluster 6646	gi|459354695|gb|KC311475.1| Cladosporium sphaerospermum isolate D_D48 18S ribosomal RNA gene, partial sequence; internal transcribed spacer 1, 5.8S ribosomal RNA gene, and internal transcribed spacer 2, complete sequence; and 28S ribosomal RNA gene, partial sequence	459354695	97.1193	243	8.96147e-110	405.537	92950	Cladosporium sphaerospermum
Cluster 6646	gi|401878782|gb|JX171167.1| Cladosporium sphaerospermum isolate ANT03-415 18S ribosomal RNA gene, partial sequence; internal transcribed spacer 1, 5.8S ribosomal RNA gene, and internal transcribed spacer 2, complete sequence; and 28S ribosomal RNA gene, partial sequence	401878782	97.1193	243	8.96147e-110	405.537	92950	Cladosporium sphaerospermum
Cluster 6646	gi|394785618|gb|JQ781826.1| Cladosporium cucumerinum isolate A70B 18S ribosomal RNA gene, partial sequence; internal transcribed spacer 1, 5.8S ribosomal RNA gene, and internal transcribed spacer 2, complete sequence; and 28S ribosomal RNA gene, partial sequence	394785618	97.1193	243	8.96147e-110	405.537	166633	Cladosporium cucumerinum
Cluster 6646	gi|394785187|gb|JQ781779.1| Cladosporium sphaerospermum isolate A52B 18S ribosomal RNA gene, partial sequence; internal transcribed spacer 1, 5.8S ribosomal RNA gene, and internal transcribed spacer 2, complete sequence; and 28S ribosomal RNA gene, partial sequence	394785187	97.1193	243	8.96147e-110	405.537	92950	Cladosporium sphaerospermum
Cluster 6646	gi|389619404|gb|JQ768326.1| Cladosporium sphaerospermum strain HD8 18S ribosomal RNA gene, partial sequence; internal transcribed spacer 1, 5.8S ribosomal RNA gene, and internal transcribed spacer 2, complete sequence; and 28S ribosomal RNA gene, partial sequence	389619404	97.1193	243	8.96147e-110	405.537	92950	Cladosporium sphaerospermum
Cluster 6646	gi|310814441|gb|HQ257428.1| Uncultured fungus clone TSBF1_43 18S ribosomal RNA gene, partial sequence; internal transcribed spacer 1 and 5.8S ribosomal RNA gene, complete sequence; and internal transcribed spacer 2, partial sequence	310814441	97.1193	243	8.96147e-110	405.537	175245	uncultured fungus
Cluster 6646	gi|309384406|gb|HM148071.1| Cladosporium cucumerinum strain CBS 158.51 18S ribosomal RNA gene, partial sequence; internal transcribed spacer 1, 5.8S ribosomal RNA gene, and internal transcribed spacer 2, complete sequence; and 28S ribosomal RNA gene, partial sequence	309384406	97.1193	243	8.96147e-110	405.537	166633	Cladosporium cucumerinum
Cluster 6646	gi|292453456|gb|GU721592.1| Uncultured fungus clone f3Fc57 18S ribosomal RNA gene, partial sequence; internal transcribed spacer 1, 5.8S ribosomal RNA gene, and internal transcribed spacer 2, complete sequence; and 28S ribosomal RNA gene, partial sequence	292453456	97.1193	243	8.96147e-110	405.537	175245	uncultured fungus
Cluster 6646	gi|270266572|gb|GU248326.1| Cladosporium cucumerinum isolate 2107R 18S ribosomal RNA gene, partial sequence; internal transcribed spacer 1, 5.8S ribosomal RNA gene, and internal transcribed spacer 2, complete sequence; and 28S ribosomal RNA gene, partial sequence	270266572	97.1193	243	8.96147e-110	405.537	166633	Cladosporium cucumerinum
Cluster 6646	gi|194246274|gb|EU558537.1| Fungal sp. CTH-2008 clone 6E 18S ribosomal RNA gene, partial sequence; internal transcribed spacer 1, 5.8S ribosomal RNA gene, and internal transcribed spacer 2, complete sequence; and 28S ribosomal RNA gene, partial sequence	194246274	97.1193	243	8.96147e-110	405.537	546787	fungal sp. CTH-2008
Cluster 6768	gi|443302668|gb|KC152894.1| Malassezia sympodialis isolate POL.7.11.IV 18S ribosomal RNA gene, partial sequence; internal transcribed spacer 1, 5.8S ribosomal RNA gene, and internal transcribed spacer 2, complete sequence; and 28S ribosomal RNA gene, partial sequence	443302668	98.3264	239	4.06149e-113	416.616	76777	Malassezia sympodialis
Cluster 6768	gi|440573410|gb|JX964840.1| Malassezia sympodialis strain M4 internal transcribed spacer 1, partial sequence; 5.8S ribosomal RNA gene, complete sequence; and internal transcribed spacer 2, partial sequence	440573410	98.3264	239	4.06149e-113	416.616	76777	Malassezia sympodialis
Cluster 6768	gi|440573411|gb|JX964841.1| Malassezia sympodialis strain M10 internal transcribed spacer 1, partial sequence; 5.8S ribosomal RNA gene, complete sequence; and internal transcribed spacer 2, partial sequence >gi|440573417|gb|JX964847.1| Malassezia sympodialis strain M29 internal transcribed spacer 1, partial sequence; 5.8S ribosomal RNA gene, complete sequence; and internal transcribed spacer 2, p…	440573411	98.3264	239	4.06149e-113	416.616	76777	Malassezia sympodialis
Cluster 6768	gi|431823428|gb|JX915741.1| Malassezia sympodialis isolate POL.12.09.IV. 18S ribosomal RNA gene, partial sequence; internal transcribed spacer 1, 5.8S ribosomal RNA gene, and internal transcribed spacer 2, complete sequence; and 28S ribosomal RNA gene, partial sequence >gi|443302660|gb|KC152886.1| Malassezia sympodialis isolate POL.1.11.IIIA 18S ribosomal RNA gene, partial sequence; internal tran…	431823428	98.3264	239	4.06149e-113	416.616	76777	Malassezia sympodialis
Cluster 6768	gi|443302736|gb|KC141977.1| Malassezia sympodialis isolate POL.68.09.IV 18S ribosomal RNA gene, partial sequence; internal transcribed spacer 1, 5.8S ribosomal RNA gene, and internal transcribed spacer 2, complete sequence; and 28S ribosomal RNA gene, partial sequence	443302736	97.9079	239	1.88963e-111	411.077	76777	Malassezia sympodialis
Cluster 6768	gi|443302735|gb|KC141976.1| Malassezia sympodialis isolate POL.68.09.III 18S ribosomal RNA gene, partial sequence; internal transcribed spacer 1, 5.8S ribosomal RNA gene, and internal transcribed spacer 2, complete sequence; and 28S ribosomal RNA gene, partial sequence	443302735	97.9079	239	1.88963e-111	411.077	76777	Malassezia sympodialis
Cluster 6768	gi|443302734|gb|KC141975.1| Malassezia sympodialis isolate POL.67.09.IV 18S ribosomal RNA gene, partial sequence; internal transcribed spacer 1, 5.8S ribosomal RNA gene, and internal transcribed spacer 2, complete sequence; and 28S ribosomal RNA gene, partial sequence	443302734	97.9079	239	1.88963e-111	411.077	76777	Malassezia sympodialis
Cluster 6768	gi|443302733|gb|KC141974.1| Malassezia sympodialis isolate POL.67.09.III 18S ribosomal RNA gene, partial sequence; internal transcribed spacer 1, 5.8S ribosomal RNA gene, and internal transcribed spacer 2, complete sequence; and 28S ribosomal RNA gene, partial sequence	443302733	97.9079	239	1.88963e-111	411.077	76777	Malassezia sympodialis
Cluster 6768	gi|443302732|gb|KC141973.1| Malassezia sympodialis isolate POL.45.08.III 18S ribosomal RNA gene, partial sequence; internal transcribed spacer 1, 5.8S ribosomal RNA gene, and internal transcribed spacer 2, complete sequence; and 28S ribosomal RNA gene, partial sequence	443302732	97.9079	239	1.88963e-111	411.077	76777	Malassezia sympodialis
Cluster 6768	gi|443302729|gb|KC141970.1| Malassezia sympodialis isolate POL.40.10.IV 18S ribosomal RNA gene, partial sequence; internal transcribed spacer 1, 5.8S ribosomal RNA gene, and internal transcribed spacer 2, complete sequence; and 28S ribosomal RNA gene, partial sequence	443302729	97.9079	239	1.88963e-111	411.077	76777	Malassezia sympodialis
Cluster 6773	gi|523586041|gb|KF143436.1| Dendrobium cariniferum voucher Jin X-H 11024 internal transcribed spacer 1, partial sequence; 5.8S ribosomal RNA gene, complete sequence; and internal transcribed spacer 2, partial sequence	523586041	97.1098	173	2.56849e-75	291.044	179352	Dendrobium cariniferum	ORCHIDACEAE spp. 11#4 (Except the species included in Appendix I) 11: Artificially propagated hybrids of the following genera are not subject to the provisions of the Convention, if conditions, as indicated under a) and b), are met: Cymbidium, Dendrobium, Phalaenopsis and Vanda: a) Specimens are readily recognizable as artificially propagated and do not show any signs of having been collected in …	Dendrobium cariniferum	2
Cluster 6796	gi|312192308|gb|GU166498.1| Bionectria sp. DJL-2009a internal transcribed spacer 1, partial sequence; 5.8S ribosomal RNA gene and internal transcribed spacer 2, complete sequence; and 28S ribosomal RNA gene, partial sequence	312192308	97.0588	238	5.26561e-107	396.303	927338	Bionectria sp. DJL-2009a
Cluster 6796	gi|312192312|gb|GU166503.1| Bionectria sp. DJL-2009e internal transcribed spacer 1, partial sequence; 5.8S ribosomal RNA gene and internal transcribed spacer 2, complete sequence; and 28S ribosomal RNA gene, partial sequence	312192312	97.0339	236	6.8115e-106	392.61	927342	Bionectria sp. DJL-2009e
Cluster 6796	gi|312192311|gb|GU166502.1| Bionectria sp. DJL-2009d internal transcribed spacer 1, partial sequence; 5.8S ribosomal RNA gene and internal transcribed spacer 2, complete sequence; and 28S ribosomal RNA gene, partial sequence	312192311	97.0339	236	6.8115e-106	392.61	927341	Bionectria sp. DJL-2009d
Cluster 6804	gi|152013617|gb|EU002869.1| Cryptococcus sp. CBS 10181 internal transcribed spacer 1, partial sequence; 5.8S ribosomal RNA gene, complete sequence; and internal transcribed spacer 2, partial sequence	152013617	98.5437	206	5.34064e-97	363.064	454980	Cryptococcus sp. CBS 10181
Cluster 6804	gi|317383353|gb|HQ631032.1| Cryptococcus sp. 2 TMS-2011 voucher SC15d50p10-8 18S ribosomal RNA gene, partial sequence; internal transcribed spacer 1, 5.8S ribosomal RNA gene, and internal transcribed spacer 2, complete sequence; and 28S ribosomal RNA gene, partial sequence	317383353	97.8992	238	6.76348e-111	409.23	942841	Cryptococcus sp. 2 TMS-2011
Cluster 6804	gi|255468517|gb|GQ225139.1| Uncultured fungus clone AA-40F-28 18S ribosomal RNA gene, partial sequence	255468517	97.8992	238	6.76348e-111	409.23	175245	uncultured fungus
Cluster 6804	gi|242134018|gb|GQ181171.1| Cryptococcus sp. QMW-2009a strain KTAPG4-11.64 18S ribosomal RNA gene, partial sequence; internal transcribed spacer 1, 5.8S ribosomal RNA gene, and internal transcribed spacer 2, complete sequence; and 26S ribosomal RNA gene, partial sequence	242134018	97.8992	238	6.76348e-111	409.23	655094	Cryptococcus sp. QMW-2009a
Cluster 6804	gi|242134017|gb|GQ181170.1| Cryptococcus sp. QMW-2009a strain KTAPG1-11.63 18S ribosomal RNA gene, partial sequence; internal transcribed spacer 1, 5.8S ribosomal RNA gene, and internal transcribed spacer 2, complete sequence; and 26S ribosomal RNA gene, partial sequence	242134017	97.8992	238	6.76348e-111	409.23	655094	Cryptococcus sp. QMW-2009a
Cluster 6804	gi|259091437|gb|GQ523143.1| Uncultured fungus clone Unisequence#65-3591_1748 internal transcribed spacer 2, partial sequence	259091437	97.479	238	3.14674e-109	403.69	175245	uncultured fungus
Cluster 6837	gi|317383353|gb|HQ631032.1| Cryptococcus sp. 2 TMS-2011 voucher SC15d50p10-8 18S ribosomal RNA gene, partial sequence; internal transcribed spacer 1, 5.8S ribosomal RNA gene, and internal transcribed spacer 2, complete sequence; and 28S ribosomal RNA gene, partial sequence	317383353	97.7169	219	8.83071e-100	372.297	942841	Cryptococcus sp. 2 TMS-2011
Cluster 6837	gi|255468517|gb|GQ225139.1| Uncultured fungus clone AA-40F-28 18S ribosomal RNA gene, partial sequence	255468517	97.7169	219	8.83071e-100	372.297	175245	uncultured fungus
Cluster 6837	gi|242134018|gb|GQ181171.1| Cryptococcus sp. QMW-2009a strain KTAPG4-11.64 18S ribosomal RNA gene, partial sequence; internal transcribed spacer 1, 5.8S ribosomal RNA gene, and internal transcribed spacer 2, complete sequence; and 26S ribosomal RNA gene, partial sequence	242134018	97.7169	219	8.83071e-100	372.297	655094	Cryptococcus sp. QMW-2009a
Cluster 6837	gi|242134017|gb|GQ181170.1| Cryptococcus sp. QMW-2009a strain KTAPG1-11.63 18S ribosomal RNA gene, partial sequence; internal transcribed spacer 1, 5.8S ribosomal RNA gene, and internal transcribed spacer 2, complete sequence; and 26S ribosomal RNA gene, partial sequence	242134017	97.7169	219	8.83071e-100	372.297	655094	Cryptococcus sp. QMW-2009a
Cluster 6837	gi|152013617|gb|EU002869.1| Cryptococcus sp. CBS 10181 internal transcribed spacer 1, partial sequence; 5.8S ribosomal RNA gene, complete sequence; and internal transcribed spacer 2, partial sequence	152013617	97.5845	207	4.1377e-93	350.137	454980	Cryptococcus sp. CBS 10181
Cluster 6837	gi|259091437|gb|GQ523143.1| Uncultured fungus clone Unisequence#65-3591_1748 internal transcribed spacer 2, partial sequence	259091437	97.2603	219	4.10853e-98	366.757	175245	uncultured fungus
Cluster 6874	gi|555948097|gb|KF225933.1| Uncultured Cladosporium clone Leof144 18S ribosomal RNA gene, partial sequence; internal transcribed spacer 1, 5.8S ribosomal RNA gene, and internal transcribed spacer 2, complete sequence; and 28S ribosomal RNA gene, partial sequence	555948097	99.5763	236	5.14123e-117	429.543	361671	uncultured Cladosporium
Cluster 6874	gi|555948073|gb|KF225909.1| Uncultured Cladosporium clone Leof120 18S ribosomal RNA gene, partial sequence; internal transcribed spacer 1, 5.8S ribosomal RNA gene, and internal transcribed spacer 2, complete sequence; and 28S ribosomal RNA gene, partial sequence	555948073	99.5763	236	5.14123e-117	429.543	361671	uncultured Cladosporium
Cluster 6874	gi|555948042|gb|KF225878.1| Uncultured Cladosporium clone Leof89 18S ribosomal RNA gene, partial sequence; internal transcribed spacer 1, 5.8S ribosomal RNA gene, and internal transcribed spacer 2, complete sequence; and 28S ribosomal RNA gene, partial sequence	555948042	99.5763	236	5.14123e-117	429.543	361671	uncultured Cladosporium
Cluster 6874	gi|555634774|gb|KF435386.1| Fungal endophyte culture-collection STRI:ICBG-Panama:TK1539 18S ribosomal RNA gene, partial sequence; internal transcribed spacer 1, 5.8S ribosomal RNA gene, and internal transcribed spacer 2, complete sequence; and 28S ribosomal RNA gene, partial sequence	555634774	99.5763	236	5.14123e-117	429.543	410823	fungal endophyte
Cluster 6874	gi|525458295|gb|JX966579.1| Cladosporium sphaerospermum isolate UM 245 18S ribosomal RNA gene, partial sequence; internal transcribed spacer 1, 5.8S ribosomal RNA gene, and internal transcribed spacer 2, complete sequence; and 28S ribosomal RNA gene, partial sequence	525458295	99.5763	236	5.14123e-117	429.543	92950	Cladosporium sphaerospermum
Cluster 6874	gi|525458294|gb|JX966578.1| Cladosporium sphaerospermum isolate UM 349 18S ribosomal RNA gene, partial sequence; internal transcribed spacer 1, 5.8S ribosomal RNA gene, and internal transcribed spacer 2, complete sequence; and 28S ribosomal RNA gene, partial sequence	525458294	99.5763	236	5.14123e-117	429.543	92950	Cladosporium sphaerospermum
Cluster 6874	gi|525458292|gb|JX966576.1| Cladosporium sphaerospermum isolate UM 843 18S ribosomal RNA gene, partial sequence; internal transcribed spacer 1, 5.8S ribosomal RNA gene, and internal transcribed spacer 2, complete sequence; and 28S ribosomal RNA gene, partial sequence	525458292	99.5763	236	5.14123e-117	429.543	92950	Cladosporium sphaerospermum
Cluster 6874	gi|525458291|gb|JX966575.1| Cladosporium sphaerospermum isolate UM 351 18S ribosomal RNA gene, partial sequence; internal transcribed spacer 1, 5.8S ribosomal RNA gene, and internal transcribed spacer 2, complete sequence; and 28S ribosomal RNA gene, partial sequence	525458291	99.5763	236	5.14123e-117	429.543	92950	Cladosporium sphaerospermum
Cluster 6874	gi|525458286|gb|JX966570.1| Cladosporium sphaerospermum isolate UM 353 18S ribosomal RNA gene, partial sequence; internal transcribed spacer 1, 5.8S ribosomal RNA gene, and internal transcribed spacer 2, complete sequence; and 28S ribosomal RNA gene, partial sequence	525458286	99.5763	236	5.14123e-117	429.543	92950	Cladosporium sphaerospermum
Cluster 6874	gi|544586061|gb|KF222292.1| Uncultured fungus clone OTU_450_305_40130 18S ribosomal RNA gene, partial sequence; internal transcribed spacer 1, complete sequence; and 5.8S ribosomal RNA gene, partial sequence	544586061	99.5763	236	5.14123e-117	429.543	175245	uncultured fungus
Cluster 6926	gi|525458299|gb|JX966584.1| Cladosporium cladosporioides isolate UM 265 18S ribosomal RNA gene, partial sequence; internal transcribed spacer 1, 5.8S ribosomal RNA gene, and internal transcribed spacer 2, complete sequence; and 28S ribosomal RNA gene, partial sequence	525458299	98.7234	235	3.96339e-113	416.616	29917	Cladosporium cladosporioides
Cluster 6926	gi|525458298|gb|JX966583.1| Cladosporium cladosporioides isolate UM 77 18S ribosomal RNA gene, partial sequence; internal transcribed spacer 1, 5.8S ribosomal RNA gene, and internal transcribed spacer 2, complete sequence; and 28S ribosomal RNA gene, partial sequence	525458298	98.7234	235	3.96339e-113	416.616	29917	Cladosporium cladosporioides
Cluster 6926	gi|525458297|gb|JX966582.1| Cladosporium cladosporioides isolate UM 318 18S ribosomal RNA gene, partial sequence; internal transcribed spacer 1, 5.8S ribosomal RNA gene, and internal transcribed spacer 2, complete sequence; and 28S ribosomal RNA gene, partial sequence	525458297	98.7234	235	3.96339e-113	416.616	29917	Cladosporium cladosporioides
Cluster 6926	gi|550074480|gb|KF245937.1| Cladosporium oxysporum isolate AJP03 18S ribosomal RNA gene, partial sequence; internal transcribed spacer 1, 5.8S ribosomal RNA gene, and internal transcribed spacer 2, complete sequence; and 28S ribosomal RNA gene, partial sequence	550074480	98.7234	235	3.96339e-113	416.616	29919	Cladosporium oxysporum
Cluster 6926	gi|522820216|gb|JX981454.1| Cladosporium cladosporioides strain WA0000019047 18S ribosomal RNA gene, partial sequence; internal transcribed spacer 1, 5.8S ribosomal RNA gene, and internal transcribed spacer 2, complete sequence; and 28S ribosomal RNA gene, partial sequence	522820216	98.7234	235	3.96339e-113	416.616	29917	Cladosporium cladosporioides
Cluster 6926	gi|543887787|gb|KF143778.1| Cladosporium sp. XJ3 18S ribosomal RNA gene, partial sequence; internal transcribed spacer 1, 5.8S ribosomal RNA gene, and internal transcribed spacer 2, complete sequence; and 28S ribosomal RNA gene, partial sequence	543887787	98.7234	235	3.96339e-113	416.616	1400271	Cladosporium sp. XJ3
Cluster 6926	gi|532529185|gb|KC884485.1| Uncultured fungus clone 20-220 18S ribosomal RNA gene, partial sequence; internal transcribed spacer 1, 5.8S ribosomal RNA gene, and internal transcribed spacer 2, complete sequence; and 28S ribosomal RNA gene, partial sequence	532529185	98.7234	235	3.96339e-113	416.616	175245	uncultured fungus
Cluster 6926	gi|532529173|gb|KC884473.1| Uncultured fungus clone 20-52 18S ribosomal RNA gene, partial sequence; internal transcribed spacer 1, 5.8S ribosomal RNA gene, and internal transcribed spacer 2, complete sequence; and 28S ribosomal RNA gene, partial sequence	532529173	98.7234	235	3.96339e-113	416.616	175245	uncultured fungus
Cluster 6926	gi|532529170|gb|KC884470.1| Uncultured fungus clone 20-32 18S ribosomal RNA gene, partial sequence; internal transcribed spacer 1, 5.8S ribosomal RNA gene, and internal transcribed spacer 2, complete sequence; and 28S ribosomal RNA gene, partial sequence	532529170	98.7234	235	3.96339e-113	416.616	175245	uncultured fungus
Cluster 6926	gi|532529169|gb|KC884469.1| Uncultured fungus clone 20-7 18S ribosomal RNA gene, partial sequence; internal transcribed spacer 1, 5.8S ribosomal RNA gene, and internal transcribed spacer 2, complete sequence; and 28S ribosomal RNA gene, partial sequence	532529169	98.7234	235	3.96339e-113	416.616	175245	uncultured fungus
Cluster 6936	gi|312192308|gb|GU166498.1| Bionectria sp. DJL-2009a internal transcribed spacer 1, partial sequence; 5.8S ribosomal RNA gene and internal transcribed spacer 2, complete sequence; and 28S ribosomal RNA gene, partial sequence	312192308	98.7234	235	3.96339e-113	416.616	927338	Bionectria sp. DJL-2009a
Cluster 6936	gi|312192312|gb|GU166503.1| Bionectria sp. DJL-2009e internal transcribed spacer 1, partial sequence; 5.8S ribosomal RNA gene and internal transcribed spacer 2, complete sequence; and 28S ribosomal RNA gene, partial sequence	312192312	98.69	229	8.57923e-110	405.537	927342	Bionectria sp. DJL-2009e
Cluster 6936	gi|312192311|gb|GU166502.1| Bionectria sp. DJL-2009d internal transcribed spacer 1, partial sequence; 5.8S ribosomal RNA gene and internal transcribed spacer 2, complete sequence; and 28S ribosomal RNA gene, partial sequence	312192311	98.3051	236	5.12696e-112	412.923	927341	Bionectria sp. DJL-2009d
Cluster 6936	gi|312192307|gb|GU166497.1| Nectriaceae sp. DDJL-2009a internal transcribed spacer 1, partial sequence; 5.8S ribosomal RNA gene and internal transcribed spacer 2, complete sequence; and 28S ribosomal RNA gene, partial sequence	312192307	98.2533	229	3.99153e-108	399.997	927406	Nectriaceae sp. DDJL-2009a
Cluster 6936	gi|312192310|gb|GU166500.1| Bionectria sp. DJL-2009c internal transcribed spacer 1, partial sequence; 5.8S ribosomal RNA gene and internal transcribed spacer 2, complete sequence; and 28S ribosomal RNA gene, partial sequence	312192310	97.4684	237	1.10979e-108	401.843	927340	Bionectria sp. DJL-2009c
Cluster 6936	gi|329185029|gb|JF449865.1| Uncultured Bionectria clone SW_2w_C08 18S ribosomal RNA gene, partial sequence; internal transcribed spacer 1, 5.8S ribosomal RNA gene, and internal transcribed spacer 2, complete sequence; and 28S ribosomal RNA gene, partial sequence	329185029	97.0213	235	1.85708e-106	394.457	747014	uncultured Bionectria
Cluster 6936	gi|294335292|gb|GU929189.1| Bionectria ochroleuca strain BCRC 34579 18S ribosomal RNA gene, partial sequence; internal transcribed spacer 1, 5.8S ribosomal RNA gene, and internal transcribed spacer 2, complete sequence; and 28S ribosomal RNA gene, partial sequence	294335292	97.0213	235	1.85708e-106	394.457	29856	Clonostachys rosea
Cluster 6947	gi|530341704|gb|KF367491.1| Cladosporium sp. 3 BRO-2013 18S ribosomal RNA gene, partial sequence; internal transcribed spacer 1, 5.8S ribosomal RNA gene, and internal transcribed spacer 2, complete sequence; and 28S ribosomal RNA gene, partial sequence	530341704	97.0213	235	2.40228e-105	390.763	1354938	Cladosporium sp. 3 BRO-2013
Cluster 6947	gi|506985244|gb|KC765961.1| Uncultured fungus clone 8F44 18S ribosomal RNA gene, partial sequence; internal transcribed spacer 1, 5.8S ribosomal RNA gene, and internal transcribed spacer 2, complete sequence; and 28S ribosomal RNA gene, partial sequence	506985244	97.0213	235	2.40228e-105	390.763	175245	uncultured fungus
Cluster 6947	gi|441494147|gb|JX978235.1| Fungal sp. NLEndoHerit_006_2006N1-29A internal transcribed spacer 1, partial sequence; 5.8S ribosomal RNA gene, complete sequence; and internal transcribed spacer 2, partial sequence	441494147	97.0213	235	2.40228e-105	390.763	1281673	fungal sp. NLEndoHerit_006_2006N1-29A
Cluster 6947	gi|394784671|gb|JQ781722.1| Cladosporium cucumerinum isolate A10D 18S ribosomal RNA gene, partial sequence; internal transcribed spacer 1, 5.8S ribosomal RNA gene, and internal transcribed spacer 2, complete sequence; and 28S ribosomal RNA gene, partial sequence	394784671	97.0213	235	2.40228e-105	390.763	166633	Cladosporium cucumerinum
Cluster 6947	gi|385046450|gb|JQ946394.1| Cladosporium cladosporioides strain L17 internal transcribed spacer 1, partial sequence; 5.8S ribosomal RNA gene, complete sequence; and internal transcribed spacer 2, partial sequence	385046450	97.0213	235	2.40228e-105	390.763	29917	Cladosporium cladosporioides
Cluster 6947	gi|385046449|gb|JQ946393.1| Cladosporium cucumerinum strain L16 internal transcribed spacer 1, partial sequence; 5.8S ribosomal RNA gene, complete sequence; and internal transcribed spacer 2, partial sequence	385046449	97.0213	235	2.40228e-105	390.763	166633	Cladosporium cucumerinum
Cluster 6947	gi|385046446|gb|JQ946390.1| Cladosporium cladosporioides strain L11 internal transcribed spacer 1, partial sequence; 5.8S ribosomal RNA gene, complete sequence; and internal transcribed spacer 2, partial sequence	385046446	97.0213	235	2.40228e-105	390.763	29917	Cladosporium cladosporioides
Cluster 6947	gi|385046445|gb|JQ946389.1| Cladosporium cucumerinum strain L06 internal transcribed spacer 1, partial sequence; 5.8S ribosomal RNA gene, complete sequence; and internal transcribed spacer 2, partial sequence	385046445	97.0213	235	2.40228e-105	390.763	166633	Cladosporium cucumerinum
Cluster 6947	gi|385046444|gb|JQ946388.1| Cladosporium cucumerinum strain L05 internal transcribed spacer 1, partial sequence; 5.8S ribosomal RNA gene, complete sequence; and internal transcribed spacer 2, partial sequence	385046444	97.0213	235	2.40228e-105	390.763	166633	Cladosporium cucumerinum
Cluster 6947	gi|385046443|gb|JQ946387.1| Cladosporium cucumerinum strain L04 internal transcribed spacer 1, partial sequence; 5.8S ribosomal RNA gene, complete sequence; and internal transcribed spacer 2, partial sequence	385046443	97.0213	235	2.40228e-105	390.763	166633	Cladosporium cucumerinum
Cluster 6975	gi|543891086|gb|KF270084.1| Fungal sp. 10 RU491 18S ribosomal RNA gene, partial sequence; internal transcribed spacer 1 and 5.8S ribosomal RNA gene, complete sequence; and internal transcribed spacer 2, partial sequence	543891086	99.1416	233	1.09651e-113	418.463	1400593	fungal sp. 10 RU491
Cluster 6975	gi|543891085|gb|KF270083.1| Fungal sp. 9 RU049 18S ribosomal RNA gene, partial sequence; internal transcribed spacer 1 and 5.8S ribosomal RNA gene, complete sequence; and internal transcribed spacer 2, partial sequence	543891085	99.1416	233	1.09651e-113	418.463	1400605	fungal sp. 9 RU049
Cluster 6975	gi|543891079|gb|KF270077.1| Fungal sp. 7 RU096 18S ribosomal RNA gene, partial sequence; internal transcribed spacer 1 and 5.8S ribosomal RNA gene, complete sequence; and internal transcribed spacer 2, partial sequence	543891079	99.1416	233	1.09651e-113	418.463	1400603	fungal sp. 7 RU096
Cluster 6975	gi|543891078|gb|KF270076.1| Fungal sp. 6 RU050 18S ribosomal RNA gene, partial sequence; internal transcribed spacer 1 and 5.8S ribosomal RNA gene, complete sequence; and internal transcribed spacer 2, partial sequence	543891078	99.1416	233	1.09651e-113	418.463	1400602	fungal sp. 6 RU050
Cluster 6975	gi|543891072|gb|KF225586.1| Fungal sp. 4 RU350 18S ribosomal RNA gene, partial sequence; internal transcribed spacer 1 and 5.8S ribosomal RNA gene, complete sequence; and internal transcribed spacer 2, partial sequence	543891072	99.1416	233	1.09651e-113	418.463	1400600	fungal sp. 4 RU350
Cluster 6975	gi|543891071|gb|KF225585.1| Fungal sp. 3 RU016 18S ribosomal RNA gene, partial sequence; internal transcribed spacer 1 and 5.8S ribosomal RNA gene, complete sequence; and internal transcribed spacer 2, partial sequence	543891071	99.1416	233	1.09651e-113	418.463	1400599	fungal sp. 3 RU016
Cluster 6975	gi|543891068|gb|KF225582.1| Fungal sp. 1 RU064 18S ribosomal RNA gene, partial sequence; internal transcribed spacer 1 and 5.8S ribosomal RNA gene, complete sequence; and internal transcribed spacer 2, partial sequence	543891068	99.1416	233	1.09651e-113	418.463	1400592	fungal sp. 1 RU064
Cluster 6975	gi|406352098|gb|JX317257.1| Uncultured Leotiomycetes clone HCB2.64 18S ribosomal RNA gene, partial sequence; internal transcribed spacer 1, 5.8S ribosomal RNA gene, and internal transcribed spacer 2, complete sequence; and 28S ribosomal RNA gene, partial sequence	406352098	98.2906	234	6.59932e-111	409.23	248121	uncultured Leotiomycetes
Cluster 6975	gi|406352097|gb|JX317256.1| Uncultured Leotiomycetes clone HCB2.63 18S ribosomal RNA gene, partial sequence; internal transcribed spacer 1, 5.8S ribosomal RNA gene, and internal transcribed spacer 2, complete sequence; and 28S ribosomal RNA gene, partial sequence	406352097	98.2906	234	6.59932e-111	409.23	248121	uncultured Leotiomycetes
Cluster 6975	gi|406352096|gb|JX317255.1| Uncultured Leotiomycetes clone HCB2.62 18S ribosomal RNA gene, partial sequence; internal transcribed spacer 1, 5.8S ribosomal RNA gene, and internal transcribed spacer 2, complete sequence; and 28S ribosomal RNA gene, partial sequence	406352096	98.2906	234	6.59932e-111	409.23	248121	uncultured Leotiomycetes
Cluster 6988	gi|4467945|emb|AJ132509.1| Monographella albescens 5.8S rRNA gene and internal transcribed spacer 1 (ITS1) and internal transcribed spacer 2 ITS2), isolate S.12.1	4467945	98.9474	190	2.42951e-90	340.904	87749	Monographella albescens
Cluster 6988	gi|4467944|emb|AJ132508.1| Monographella albescens 5.8S rRNA gene and internal transcribed spacer 1 (ITS1) and internal transcribed spacer 2 ITS2), isolate S.11.1	4467944	98.9362	188	3.14278e-89	337.211	87749	Monographella albescens
Cluster 6988	gi|4467943|emb|AJ132507.1| Monographella albescens 5.8S rRNA gene and internal transcribed spacer 1 (ITS1) and internal transcribed spacer 2 ITS2), isolate=S.1.1	4467943	98.9305	187	1.13034e-88	335.364	87749	Monographella albescens
Cluster 6988	gi|4467942|emb|AJ132506.1| Monographella albescens 5.8S rRNA gene and internal transcribed spacer 1 (ITS1) and internal transcribed spacer 2 (ITS2), isolate CIAT 11	4467942	98.9071	183	1.89146e-86	327.977	87749	Monographella albescens
Cluster 6988	gi|4467941|emb|AJ132505.1| Monographella albescens 5.8S rRNA gene and internal transcribed spacer 1 (ITS1) and internal transcribed spacer 2 (ITS2), isolate CIAT 7	4467941	98.4293	191	3.14278e-89	337.211	87749	Monographella albescens
Cluster 701	gi|523586041|gb|KF143436.1| Dendrobium cariniferum voucher Jin X-H 11024 internal transcribed spacer 1, partial sequence; 5.8S ribosomal RNA gene, complete sequence; and internal transcribed spacer 2, partial sequence	523586041	97.0696	273	8.61431e-126	459.089	179352	Dendrobium cariniferum	ORCHIDACEAE spp. 11#4 (Except the species included in Appendix I) 11: Artificially propagated hybrids of the following genera are not subject to the provisions of the Convention, if conditions, as indicated under a) and b), are met: Cymbidium, Dendrobium, Phalaenopsis and Vanda: a) Specimens are readily recognizable as artificially propagated and do not show any signs of having been collected in …	Dendrobium cariniferum	2
Cluster 7149	gi|378750713|gb|JQ388254.1| Fusarium sp. 2 DoF9 18S ribosomal RNA gene, partial sequence; internal transcribed spacer 1, 5.8S ribosomal RNA gene, and internal transcribed spacer 2, complete sequence; and 28S ribosomal RNA gene, partial sequence	378750713	98.2533	229	1.40007e-107	398.15	1155170	Fusarium sp. 2 DoF9
Cluster 7149	gi|62720371|gb|AY902245.1| Fusarium sp. Y1117 18S ribosomal RNA gene, partial sequence; internal transcribed spacer 1, 5.8S ribosomal RNA gene, and internal transcribed spacer 2, complete sequence; and 28S ribosomal RNA gene, partial sequence	62720371	98.1308	214	3.05214e-99	370.45	312830	Fusarium sp. Y1117
Cluster 7149	gi|378750711|gb|JQ388252.1| Fusarium sp. 2 DoF7 18S ribosomal RNA gene, partial sequence; internal transcribed spacer 1, 5.8S ribosomal RNA gene, and internal transcribed spacer 2, complete sequence; and 28S ribosomal RNA gene, partial sequence	378750711	97.8261	230	1.81111e-106	394.457	1155169	Fusarium sp. 2 DoF7
Cluster 7149	gi|63002466|gb|AY924269.1| Fusarium sp. TA-60 18S ribosomal RNA gene, partial sequence; internal transcribed spacer 1, 5.8S ribosomal RNA gene, and internal transcribed spacer 2, complete sequence; and 28S ribosomal RNA gene, partial sequence	63002466	97.8166	229	6.51391e-106	392.61	325349	Fusarium sp. TA-60
Cluster 7149	gi|339283362|gb|JF502432.1| Gibberella sp. 1-16 18S ribosomal RNA gene, partial sequence; internal transcribed spacer 1, 5.8S ribosomal RNA gene, and internal transcribed spacer 2, complete sequence; and 28S ribosomal RNA gene, partial sequence	339283362	97.6636	214	1.42002e-97	364.91	1051875	Fusarium sp. 1-16
Cluster 7211	gi|522820247|gb|JX981485.1| Botryotinia fuckeliana strain WA0000019044 18S ribosomal RNA gene, partial sequence; internal transcribed spacer 1, 5.8S ribosomal RNA gene, and internal transcribed spacer 2, complete sequence; and 28S ribosomal RNA gene, partial sequence	522820247	99.1189	227	2.30268e-110	407.383	40559	Botryotinia fuckeliana
Cluster 7211	gi|163257881|emb|AM901946.1| Uncultured ascomycete ITS region including 18S rRNA gene, ITS1, 5.8S rRNA gene, ITS2 and 28S rRNA gene, clone BF-OTU398	163257881	99.1189	227	2.30268e-110	407.383	175243	uncultured Ascomycota
Cluster 7211	gi|530891888|gb|KC978046.1| Uncultured endophytic fungus clone T65 internal transcribed spacers 1 and 5.8S ribosomalRNA,and internal transcribed spacers, partial sequence	530891888	98.6784	227	1.07133e-108	401.843	312132	uncultured endophytic fungus
Cluster 7211	gi|530891884|gb|KC978042.1| Uncultured endophytic fungus clone T60 internal transcribed spacers 1 and 5.8S ribosomalRNA,and internal transcribed spacers, partial sequence	530891884	98.6784	227	1.07133e-108	401.843	312132	uncultured endophytic fungus
Cluster 7211	gi|515473428|gb|KF156296.1| Botryotinia fuckeliana small subunit ribosomal RNA gene, partial sequence; internal transcribed spacer 1, 5.8S ribosomal RNA gene, and internal transcribed spacer 2, complete sequence; and large subunit ribosomal RNA gene, partial sequence	515473428	98.6784	227	1.07133e-108	401.843	40559	Botryotinia fuckeliana
Cluster 7211	gi|515473402|gb|KF156272.1| Uncultured Botryotinia clone 2S-39 small subunit ribosomal RNA gene, partial sequence; internal transcribed spacer 1, 5.8S ribosomal RNA gene, and internal transcribed spacer 2, complete sequence; and large subunit ribosomal RNA gene, partial sequence	515473402	98.6784	227	1.07133e-108	401.843	682745	uncultured Botryotinia
Cluster 7211	gi|514829525|gb|KC768099.1| Botryotinia fuckeliana isolate HH9 18S ribosomal RNA gene, partial sequence; internal transcribed spacer 1 and 5.8S ribosomal RNA gene, complete sequence; and internal transcribed spacer 2, partial sequence	514829525	98.6784	227	1.07133e-108	401.843	40559	Botryotinia fuckeliana
Cluster 7211	gi|482679642|gb|KC771465.1| Botrytis elliptica voucher CEQCA-M0369 18S ribosomal RNA gene, partial sequence; internal transcribed spacer 1, 5.8S ribosomal RNA gene, and internal transcribed spacer 2, complete sequence; and 28S ribosomal RNA gene, partial sequence	482679642	98.6784	227	1.07133e-108	401.843	278938	Botrytis elliptica
Cluster 7211	gi|462347984|gb|KC683713.1| Botryotinia fuckeliana isolate LGM002 18S ribosomal RNA gene, partial sequence; internal transcribed spacer 1, 5.8S ribosomal RNA gene, and internal transcribed spacer 2, complete sequence; and 28S ribosomal RNA gene, partial sequence >gi|519660485|dbj|AB828687.1| Botryotinia fuckeliana genes for 18S rRNA, ITS1, 5.8S rRNA, ITS2, 28S rRNA, partial and complete sequence,…	462347984	98.6784	227	1.07133e-108	401.843	40559	Botryotinia fuckeliana
Cluster 7211	gi|459219364|gb|KC213772.1| Botrytis fabae clone T25-2 18S ribosomal RNA gene, partial sequence; internal transcribed spacer 1, 5.8S ribosomal RNA gene, and internal transcribed spacer 2, complete sequence; and 28S ribosomal RNA gene, partial sequence	459219364	98.6784	227	1.07133e-108	401.843	182092	Botrytis fabae
Cluster 7293	gi|373939949|gb|JN215414.1| Septoria sp. RHS83363 18S ribosomal RNA gene, partial sequence; internal transcribed spacer 1, 5.8S ribosomal RNA gene, and internal transcribed spacer 2, complete sequence; and 28S ribosomal RNA gene, partial sequence	373939949	97.7974	227	8.29795e-105	388.917	1389620	Septoria sp. RHS83363
Cluster 7293	gi|259092368|gb|GQ524074.1| Uncultured fungus clone Unisequence#49-3337_3719 internal transcribed spacer 2, partial sequence	259092368	97.7876	226	8.29795e-105	388.917	175245	uncultured fungus
Cluster 7293	gi|550533549|dbj|AB859638.1| Cercospora sp. RF5 genes for 18S rRNA, ITS1, 5.8S rRNA, ITS2, 28S rRNA, partial and complete sequence	550533549	97.7876	226	2.98447e-104	387.07	1407015	Cercospora sp. RF5
Cluster 7293	gi|530746664|gb|KF251233.1| Septoria cretae strain CBS 135095 18S ribosomal RNA gene, partial sequence; internal transcribed spacer 1, 5.8S ribosomal RNA gene, and internal transcribed spacer 2, complete sequence; and 28S ribosomal RNA gene, partial sequence	530746664	97.7876	226	2.98447e-104	387.07	1351869	Septoria cretae
Cluster 7293	gi|530746577|gb|KF251146.1| Cercospora beticola strain CBS 124.31 18S ribosomal RNA gene, partial sequence; internal transcribed spacer 1, 5.8S ribosomal RNA gene, and internal transcribed spacer 2, complete sequence; and 28S ribosomal RNA gene, partial sequence	530746577	97.7876	226	2.98447e-104	387.07	122368	Cercospora beticola
Cluster 7293	gi|506485335|gb|KC662111.1| Cercospora apii isolate FAEII23 18S ribosomal RNA gene, partial sequence; internal transcribed spacer 1, 5.8S ribosomal RNA gene, and internal transcribed spacer 2, complete sequence; and 28S ribosomal RNA gene, partial sequence	506485335	97.7876	226	2.98447e-104	387.07	132184	Cercospora apii
Cluster 7293	gi|441431158|gb|KC005780.1| Cercospora chrysanthemoides culture-collection CPC:20605 18S ribosomal RNA gene, partial sequence; internal transcribed spacer 1, 5.8S ribosomal RNA gene, and internal transcribed spacer 2, complete sequence; and 28S ribosomal RNA gene, partial sequence	441431158	97.7876	226	2.98447e-104	387.07	1280615	Cercospora chrysanthemoides
Cluster 7293	gi|441431157|gb|KC005779.1| Cercospora chrysanthemoides culture-collection CPC:20529 18S ribosomal RNA gene, partial sequence; internal transcribed spacer 1, 5.8S ribosomal RNA gene, and internal transcribed spacer 2, complete sequence; and 28S ribosomal RNA gene, partial sequence	441431157	97.7876	226	2.98447e-104	387.07	1280615	Cercospora chrysanthemoides
Cluster 7293	gi|429537333|gb|JX984701.1| Uncultured fungus clone F2-O9 18S ribosomal RNA gene, partial sequence; internal transcribed spacer 1, 5.8S ribosomal RNA gene, and internal transcribed spacer 2, complete sequence; and 28S ribosomal RNA gene, partial sequence	429537333	97.7876	226	2.98447e-104	387.07	175245	uncultured fungus
Cluster 7293	gi|408478626|gb|JX143757.1| Cercospora cf. zinniae CBS 132676 18S ribosomal RNA gene, partial sequence; internal transcribed spacer 1, 5.8S ribosomal RNA gene, and internal transcribed spacer 2, complete sequence; and 28S ribosomal RNA gene, partial sequence	408478626	97.7876	226	2.98447e-104	387.07	1238948	Cercospora cf. zinniae CBS 132676
Cluster 7312	gi|82734131|emb|AM159632.1| Eurotium amstelodami partial ITS1, clone K36	82734131	97.3451	226	4.96834e-102	379.683	5054	Aspergillus amstelodami
Cluster 7312	gi|82734127|emb|AM159628.1| Eurotium amstelodami partial ITS1, clone K56	82734127	97.3451	226	4.96834e-102	379.683	5054	Aspergillus amstelodami
Cluster 7312	gi|551533981|gb|KF031322.1| Eurotium amstelodami strain 3.19 18S ribosomal RNA gene, partial sequence; internal transcribed spacer 1, 5.8S ribosomal RNA gene, and internal transcribed spacer 2, complete sequence; and 28S ribosomal RNA gene, partial sequence	551533981	97.3333	225	1.78693e-101	377.837	5054	Aspergillus amstelodami
Cluster 7312	gi|545686296|dbj|AB705150.1| Aspergillus rubrum genes for 18S rRNA, ITS1, 5.8S rRNA, ITS2, 28S rRNA, partial and complete sequence, strain: C248F	545686296	97.3333	225	1.78693e-101	377.837	396024	Aspergillus ruber
Cluster 7312	gi|410175757|dbj|AB758865.1| Eurotium sp. IR1M genes for 18S rRNA, ITS1, 5.8S rRNA, ITS2, 28S rRNA, partial and complete sequence	410175757	97.3333	225	1.78693e-101	377.837	1247131	Eurotium sp. IR1M
Cluster 7312	gi|402170429|gb|JX232274.1| Eurotium rubrum strain SGE27 18S ribosomal RNA gene, partial sequence; internal transcribed spacer 1, 5.8S ribosomal RNA gene, and internal transcribed spacer 2, complete sequence; and 28S ribosomal RNA gene, partial sequence	402170429	97.3333	225	1.78693e-101	377.837	396024	Aspergillus ruber
Cluster 7312	gi|299893702|gb|GU988901.1| Aspergillus sp. CCHA internal transcribed spacer 1, partial sequence; 5.8S ribosomal RNA gene, complete sequence; and internal transcribed spacer 2, partial sequence	299893702	97.3333	225	1.78693e-101	377.837	859372	Aspergillus sp. CCHA
Cluster 7312	gi|354720340|gb|JF289083.1| Uncultured fungus clone L046937-122-075-A12-unis 18S ribosomal RNA gene, partial sequence; internal transcribed spacer 1, 5.8S ribosomal RNA gene, and internal transcribed spacer 2, complete sequence; and 28S ribosomal RNA gene, partial sequence	354720340	97.3333	225	1.78693e-101	377.837	175245	uncultured fungus
Cluster 7312	gi|354720333|gb|JF289076.1| Uncultured fungus clone L046937-122-075-B02-unis 18S ribosomal RNA gene, partial sequence; internal transcribed spacer 1, 5.8S ribosomal RNA gene, and internal transcribed spacer 2, complete sequence; and 28S ribosomal RNA gene, partial sequence	354720333	97.3333	225	1.78693e-101	377.837	175245	uncultured fungus
Cluster 7312	gi|335877942|gb|JF409911.1| Scrophularia pruinosa voucher 38269 (TUH) 18S ribosomal RNA gene, partial sequence; internal transcribed spacer 1, 5.8S ribosomal RNA gene, and internal transcribed spacer 2, complete sequence; and 28S ribosomal RNA gene, partial sequence	335877942	97.3333	225	1.78693e-101	377.837	1042518	Scrophularia pruinosa
Cluster 7357	gi|82734131|emb|AM159632.1| Eurotium amstelodami partial ITS1, clone K36	82734131	97.7778	225	1.06234e-103	385.223	5054	Aspergillus amstelodami
Cluster 7357	gi|82734127|emb|AM159628.1| Eurotium amstelodami partial ITS1, clone K56	82734127	97.7778	225	1.06234e-103	385.223	5054	Aspergillus amstelodami
Cluster 7357	gi|551533981|gb|KF031322.1| Eurotium amstelodami strain 3.19 18S ribosomal RNA gene, partial sequence; internal transcribed spacer 1, 5.8S ribosomal RNA gene, and internal transcribed spacer 2, complete sequence; and 28S ribosomal RNA gene, partial sequence	551533981	97.7679	224	3.82086e-103	383.377	5054	Aspergillus amstelodami
Cluster 7357	gi|545686296|dbj|AB705150.1| Aspergillus rubrum genes for 18S rRNA, ITS1, 5.8S rRNA, ITS2, 28S rRNA, partial and complete sequence, strain: C248F	545686296	97.7679	224	3.82086e-103	383.377	396024	Aspergillus ruber
Cluster 7357	gi|410175757|dbj|AB758865.1| Eurotium sp. IR1M genes for 18S rRNA, ITS1, 5.8S rRNA, ITS2, 28S rRNA, partial and complete sequence	410175757	97.7679	224	3.82086e-103	383.377	1247131	Eurotium sp. IR1M
Cluster 7357	gi|402170429|gb|JX232274.1| Eurotium rubrum strain SGE27 18S ribosomal RNA gene, partial sequence; internal transcribed spacer 1, 5.8S ribosomal RNA gene, and internal transcribed spacer 2, complete sequence; and 28S ribosomal RNA gene, partial sequence	402170429	97.7679	224	3.82086e-103	383.377	396024	Aspergillus ruber
Cluster 7357	gi|299893702|gb|GU988901.1| Aspergillus sp. CCHA internal transcribed spacer 1, partial sequence; 5.8S ribosomal RNA gene, complete sequence; and internal transcribed spacer 2, partial sequence	299893702	97.7679	224	3.82086e-103	383.377	859372	Aspergillus sp. CCHA
Cluster 7357	gi|354720340|gb|JF289083.1| Uncultured fungus clone L046937-122-075-A12-unis 18S ribosomal RNA gene, partial sequence; internal transcribed spacer 1, 5.8S ribosomal RNA gene, and internal transcribed spacer 2, complete sequence; and 28S ribosomal RNA gene, partial sequence	354720340	97.7679	224	3.82086e-103	383.377	175245	uncultured fungus
Cluster 7357	gi|354720333|gb|JF289076.1| Uncultured fungus clone L046937-122-075-B02-unis 18S ribosomal RNA gene, partial sequence; internal transcribed spacer 1, 5.8S ribosomal RNA gene, and internal transcribed spacer 2, complete sequence; and 28S ribosomal RNA gene, partial sequence	354720333	97.7679	224	3.82086e-103	383.377	175245	uncultured fungus
Cluster 7357	gi|335877942|gb|JF409911.1| Scrophularia pruinosa voucher 38269 (TUH) 18S ribosomal RNA gene, partial sequence; internal transcribed spacer 1, 5.8S ribosomal RNA gene, and internal transcribed spacer 2, complete sequence; and 28S ribosomal RNA gene, partial sequence	335877942	97.7679	224	3.82086e-103	383.377	1042518	Scrophularia pruinosa
Cluster 7358	gi|530341701|gb|KF367488.1| Eurotium sp. BRO-2013 18S ribosomal RNA gene, partial sequence; internal transcribed spacer 1, 5.8S ribosomal RNA gene, and internal transcribed spacer 2, complete sequence; and 28S ribosomal RNA gene, partial sequence	530341701	98.6547	223	6.34858e-106	392.61	1354942	Eurotium sp. BRO-2013
Cluster 7358	gi|527690583|gb|KF225709.1| Uncultured fungus clone Kw8 18S ribosomal RNA gene, partial sequence; internal transcribed spacer 1, complete sequence; and 5.8S ribosomal RNA gene, partial sequence	527690583	98.6547	223	6.34858e-106	392.61	175245	uncultured fungus
Cluster 7358	gi|443429691|gb|KC009789.1| Aspergillus niveoglaucus strain H09-047 18S ribosomal RNA gene, partial sequence; internal transcribed spacer 1, 5.8S ribosomal RNA gene, and internal transcribed spacer 2, complete sequence; and 28S ribosomal RNA gene, partial sequence	443429691	98.6547	223	6.34858e-106	392.61	41417	Aspergillus niveoglaucus
Cluster 7358	gi|387582924|gb|JQ666340.1| Uncultured soil fungus clone BL21 18S ribosomal RNA gene, partial sequence; internal transcribed spacer 1, 5.8S ribosomal RNA gene, and internal transcribed spacer 2, complete sequence; and 28S ribosomal RNA gene, partial sequence	387582924	98.6547	223	6.34858e-106	392.61	167647	uncultured soil fungus
Cluster 7358	gi|363500773|gb|JN905056.1| Uncultured fungus clone MOTU_2255_GYUGVSB04INFKL 18S ribosomal RNA gene, partial sequence; internal transcribed spacer 1, complete sequence; and 5.8S ribosomal RNA gene, partial sequence	363500773	98.6547	223	6.34858e-106	392.61	175245	uncultured fungus
Cluster 7358	gi|312232204|gb|GU122906.1| Uncultured fungus clone 46 18S ribosomal RNA gene, partial sequence; internal transcribed spacer 1 and 5.8S ribosomal RNA gene, complete sequence; and internal transcribed spacer 2, partial sequence	312232204	98.6547	223	6.34858e-106	392.61	175245	uncultured fungus
Cluster 7358	gi|312232203|gb|GU122905.1| Uncultured fungus clone 45 18S ribosomal RNA gene, partial sequence; internal transcribed spacer 1 and 5.8S ribosomal RNA gene, complete sequence; and internal transcribed spacer 2, partial sequence	312232203	98.6547	223	6.34858e-106	392.61	175245	uncultured fungus
Cluster 7358	gi|300078303|gb|GU054226.1| Uncultured fungus clone L042886-122-066-A09 internal transcribed spacer 1, partial sequence; 5.8S ribosomal RNA gene, complete sequence; and internal transcribed spacer 2, partial sequence	300078303	98.6547	223	6.34858e-106	392.61	175245	uncultured fungus
Cluster 7358	gi|300078295|gb|GU054218.1| Uncultured fungus clone L042885-122-065-H02 internal transcribed spacer 1, partial sequence; 5.8S ribosomal RNA gene, complete sequence; and internal transcribed spacer 2, partial sequence	300078295	98.6547	223	6.34858e-106	392.61	175245	uncultured fungus
Cluster 7358	gi|307548370|dbj|AB190376.1| Capronia semiimmersa genes for 18S rRNA, ITS1, 5.8S rRNA, ITS2, 26S rRNA, partial and complete sequence, strain: IFM 51361	307548370	98.6547	223	6.34858e-106	392.61	5601	Capronia semiimmersa
Cluster 7387	gi|556017472|gb|KF414684.1| Penicillium citrinum strain LCJ 233 18S ribosomal RNA gene, partial sequence; internal transcribed spacer 1, 5.8S ribosomal RNA gene, and internal transcribed spacer 2, complete sequence; and 28S ribosomal RNA gene, partial sequence	556017472	97.3094	223	2.29957e-100	374.144	5077	Penicillium citrinum
Cluster 7387	gi|556017470|gb|KF414682.1| Penicillium citrinum strain LCJ 222 18S ribosomal RNA gene, partial sequence; internal transcribed spacer 1, 5.8S ribosomal RNA gene, and internal transcribed spacer 2, complete sequence; and 28S ribosomal RNA gene, partial sequence	556017470	97.3094	223	2.29957e-100	374.144	5077	Penicillium citrinum
Cluster 7387	gi|555635607|gb|KF436219.1| Fungal endophyte culture-collection STRI:ICBG-Panama:TK1559 18S ribosomal RNA gene, partial sequence; internal transcribed spacer 1, 5.8S ribosomal RNA gene, and internal transcribed spacer 2, complete sequence; and 28S ribosomal RNA gene, partial sequence	555635607	97.3094	223	2.29957e-100	374.144	410823	fungal endophyte
Cluster 7387	gi|545879634|gb|KF285998.1| Penicillium citrinum strain 10t2F 18S ribosomal RNA gene, partial sequence	545879634	97.3094	223	2.29957e-100	374.144	5077	Penicillium citrinum
Cluster 7387	gi|530445320|gb|KF129059.1| Penicillium citrinum strain NASC3 18S ribosomal RNA gene, partial sequence; internal transcribed spacer 1, 5.8S ribosomal RNA gene, and internal transcribed spacer 2, complete sequence; and 28S ribosomal RNA gene, partial sequence	530445320	97.3094	223	2.29957e-100	374.144	5077	Penicillium citrinum
Cluster 7387	gi|514825701|gb|KC787040.1| Penicillium citrinum strain MIAE01308 18S ribosomal RNA gene, partial sequence; internal transcribed spacer 1 and 5.8S ribosomal RNA gene, complete sequence; and internal transcribed spacer 2, partial sequence	514825701	97.3094	223	2.29957e-100	374.144	5077	Penicillium citrinum
Cluster 7387	gi|479335940|gb|KC344966.1| Penicillium citrinum strain a2s6_6 18S ribosomal RNA gene, partial sequence; internal transcribed spacer 1, 5.8S ribosomal RNA gene, and internal transcribed spacer 2, complete sequence; and 28S ribosomal RNA gene, partial sequence	479335940	97.3094	223	2.29957e-100	374.144	5077	Penicillium citrinum
Cluster 7387	gi|479335936|gb|KC344962.1| Penicillium citrinum strain a1s4_d52 18S ribosomal RNA gene, partial sequence; internal transcribed spacer 1, 5.8S ribosomal RNA gene, and internal transcribed spacer 2, complete sequence; and 28S ribosomal RNA gene, partial sequence	479335936	97.3094	223	2.29957e-100	374.144	5077	Penicillium citrinum
Cluster 7387	gi|479335934|gb|KC344960.1| Penicillium citrinum strain a1s2_d37 18S ribosomal RNA gene, partial sequence; internal transcribed spacer 1, 5.8S ribosomal RNA gene, and internal transcribed spacer 2, complete sequence; and 28S ribosomal RNA gene, partial sequence	479335934	97.3094	223	2.29957e-100	374.144	5077	Penicillium citrinum
Cluster 7387	gi|442565982|gb|KC181942.1| Penicillium sp. 5a_co2 18S ribosomal RNA gene, partial sequence; internal transcribed spacer 1, 5.8S ribosomal RNA gene, and internal transcribed spacer 2, complete sequence; and 28S ribosomal RNA gene, partial sequence	442565982	97.3094	223	2.29957e-100	374.144	1282812	Penicillium sp. 5a_co2
Cluster 7443	gi|551533981|gb|KF031322.1| Eurotium amstelodami strain 3.19 18S ribosomal RNA gene, partial sequence; internal transcribed spacer 1, 5.8S ribosomal RNA gene, and internal transcribed spacer 2, complete sequence; and 28S ribosomal RNA gene, partial sequence	551533981	97.3214	224	6.32705e-101	375.99	5054	Aspergillus amstelodami
Cluster 7443	gi|545686296|dbj|AB705150.1| Aspergillus rubrum genes for 18S rRNA, ITS1, 5.8S rRNA, ITS2, 28S rRNA, partial and complete sequence, strain: C248F	545686296	97.3214	224	6.32705e-101	375.99	396024	Aspergillus ruber
Cluster 7443	gi|410175757|dbj|AB758865.1| Eurotium sp. IR1M genes for 18S rRNA, ITS1, 5.8S rRNA, ITS2, 28S rRNA, partial and complete sequence	410175757	97.3214	224	6.32705e-101	375.99	1247131	Eurotium sp. IR1M
Cluster 7443	gi|402170429|gb|JX232274.1| Eurotium rubrum strain SGE27 18S ribosomal RNA gene, partial sequence; internal transcribed spacer 1, 5.8S ribosomal RNA gene, and internal transcribed spacer 2, complete sequence; and 28S ribosomal RNA gene, partial sequence	402170429	97.3214	224	6.32705e-101	375.99	396024	Aspergillus ruber
Cluster 7443	gi|299893702|gb|GU988901.1| Aspergillus sp. CCHA internal transcribed spacer 1, partial sequence; 5.8S ribosomal RNA gene, complete sequence; and internal transcribed spacer 2, partial sequence	299893702	97.3214	224	6.32705e-101	375.99	859372	Aspergillus sp. CCHA
Cluster 7443	gi|354720340|gb|JF289083.1| Uncultured fungus clone L046937-122-075-A12-unis 18S ribosomal RNA gene, partial sequence; internal transcribed spacer 1, 5.8S ribosomal RNA gene, and internal transcribed spacer 2, complete sequence; and 28S ribosomal RNA gene, partial sequence	354720340	97.3214	224	6.32705e-101	375.99	175245	uncultured fungus
Cluster 7443	gi|354720333|gb|JF289076.1| Uncultured fungus clone L046937-122-075-B02-unis 18S ribosomal RNA gene, partial sequence; internal transcribed spacer 1, 5.8S ribosomal RNA gene, and internal transcribed spacer 2, complete sequence; and 28S ribosomal RNA gene, partial sequence	354720333	97.3214	224	6.32705e-101	375.99	175245	uncultured fungus
Cluster 7443	gi|354720331|gb|JF289074.1| Uncultured fungus clone L046938-122-076-B01-unis 18S ribosomal RNA gene, partial sequence; internal transcribed spacer 1, 5.8S ribosomal RNA gene, and internal transcribed spacer 2, complete sequence; and 28S ribosomal RNA gene, partial sequence	354720331	97.3214	224	6.32705e-101	375.99	175245	uncultured fungus
Cluster 7443	gi|335877942|gb|JF409911.1| Scrophularia pruinosa voucher 38269 (TUH) 18S ribosomal RNA gene, partial sequence; internal transcribed spacer 1, 5.8S ribosomal RNA gene, and internal transcribed spacer 2, complete sequence; and 28S ribosomal RNA gene, partial sequence	335877942	97.3214	224	6.32705e-101	375.99	1042518	Scrophularia pruinosa
Cluster 7443	gi|320584280|gb|HQ728257.1| Eurotium amstelodami isolate JH03 18S ribosomal RNA gene, partial sequence; internal transcribed spacer 1, 5.8S ribosomal RNA gene, and internal transcribed spacer 2, complete sequence; and 28S ribosomal RNA gene, partial sequence	320584280	97.3214	224	6.32705e-101	375.99	5054	Aspergillus amstelodami
Cluster 7444	gi|530341701|gb|KF367488.1| Eurotium sp. BRO-2013 18S ribosomal RNA gene, partial sequence; internal transcribed spacer 1, 5.8S ribosomal RNA gene, and internal transcribed spacer 2, complete sequence; and 28S ribosomal RNA gene, partial sequence	530341701	97.3214	224	6.32705e-101	375.99	1354942	Eurotium sp. BRO-2013
Cluster 7444	gi|527690583|gb|KF225709.1| Uncultured fungus clone Kw8 18S ribosomal RNA gene, partial sequence; internal transcribed spacer 1, complete sequence; and 5.8S ribosomal RNA gene, partial sequence	527690583	97.3214	224	6.32705e-101	375.99	175245	uncultured fungus
Cluster 7444	gi|443429691|gb|KC009789.1| Aspergillus niveoglaucus strain H09-047 18S ribosomal RNA gene, partial sequence; internal transcribed spacer 1, 5.8S ribosomal RNA gene, and internal transcribed spacer 2, complete sequence; and 28S ribosomal RNA gene, partial sequence	443429691	97.3214	224	6.32705e-101	375.99	41417	Aspergillus niveoglaucus
Cluster 7444	gi|387582924|gb|JQ666340.1| Uncultured soil fungus clone BL21 18S ribosomal RNA gene, partial sequence; internal transcribed spacer 1, 5.8S ribosomal RNA gene, and internal transcribed spacer 2, complete sequence; and 28S ribosomal RNA gene, partial sequence	387582924	97.3214	224	6.32705e-101	375.99	167647	uncultured soil fungus
Cluster 7444	gi|363500773|gb|JN905056.1| Uncultured fungus clone MOTU_2255_GYUGVSB04INFKL 18S ribosomal RNA gene, partial sequence; internal transcribed spacer 1, complete sequence; and 5.8S ribosomal RNA gene, partial sequence	363500773	97.3214	224	6.32705e-101	375.99	175245	uncultured fungus
Cluster 7444	gi|312232204|gb|GU122906.1| Uncultured fungus clone 46 18S ribosomal RNA gene, partial sequence; internal transcribed spacer 1 and 5.8S ribosomal RNA gene, complete sequence; and internal transcribed spacer 2, partial sequence	312232204	97.3214	224	6.32705e-101	375.99	175245	uncultured fungus
Cluster 7444	gi|312232203|gb|GU122905.1| Uncultured fungus clone 45 18S ribosomal RNA gene, partial sequence; internal transcribed spacer 1 and 5.8S ribosomal RNA gene, complete sequence; and internal transcribed spacer 2, partial sequence	312232203	97.3214	224	6.32705e-101	375.99	175245	uncultured fungus
Cluster 7444	gi|300078303|gb|GU054226.1| Uncultured fungus clone L042886-122-066-A09 internal transcribed spacer 1, partial sequence; 5.8S ribosomal RNA gene, complete sequence; and internal transcribed spacer 2, partial sequence	300078303	97.3214	224	6.32705e-101	375.99	175245	uncultured fungus
Cluster 7444	gi|300078295|gb|GU054218.1| Uncultured fungus clone L042885-122-065-H02 internal transcribed spacer 1, partial sequence; 5.8S ribosomal RNA gene, complete sequence; and internal transcribed spacer 2, partial sequence	300078295	97.3214	224	6.32705e-101	375.99	175245	uncultured fungus
Cluster 7444	gi|307548370|dbj|AB190376.1| Capronia semiimmersa genes for 18S rRNA, ITS1, 5.8S rRNA, ITS2, 26S rRNA, partial and complete sequence, strain: IFM 51361	307548370	97.3214	224	6.32705e-101	375.99	5601	Capronia semiimmersa
Cluster 7488	gi|556017472|gb|KF414684.1| Penicillium citrinum strain LCJ 233 18S ribosomal RNA gene, partial sequence; internal transcribed spacer 1, 5.8S ribosomal RNA gene, and internal transcribed spacer 2, complete sequence; and 28S ribosomal RNA gene, partial sequence	556017472	98.6425	221	8.08409e-105	388.917	5077	Penicillium citrinum
Cluster 7488	gi|556017470|gb|KF414682.1| Penicillium citrinum strain LCJ 222 18S ribosomal RNA gene, partial sequence; internal transcribed spacer 1, 5.8S ribosomal RNA gene, and internal transcribed spacer 2, complete sequence; and 28S ribosomal RNA gene, partial sequence	556017470	98.6425	221	8.08409e-105	388.917	5077	Penicillium citrinum
Cluster 7488	gi|555635607|gb|KF436219.1| Fungal endophyte culture-collection STRI:ICBG-Panama:TK1559 18S ribosomal RNA gene, partial sequence; internal transcribed spacer 1, 5.8S ribosomal RNA gene, and internal transcribed spacer 2, complete sequence; and 28S ribosomal RNA gene, partial sequence	555635607	98.6425	221	8.08409e-105	388.917	410823	fungal endophyte
Cluster 7488	gi|545879634|gb|KF285998.1| Penicillium citrinum strain 10t2F 18S ribosomal RNA gene, partial sequence	545879634	98.6425	221	8.08409e-105	388.917	5077	Penicillium citrinum
Cluster 7488	gi|530445320|gb|KF129059.1| Penicillium citrinum strain NASC3 18S ribosomal RNA gene, partial sequence; internal transcribed spacer 1, 5.8S ribosomal RNA gene, and internal transcribed spacer 2, complete sequence; and 28S ribosomal RNA gene, partial sequence	530445320	98.6425	221	8.08409e-105	388.917	5077	Penicillium citrinum
Cluster 7488	gi|514825701|gb|KC787040.1| Penicillium citrinum strain MIAE01308 18S ribosomal RNA gene, partial sequence; internal transcribed spacer 1 and 5.8S ribosomal RNA gene, complete sequence; and internal transcribed spacer 2, partial sequence	514825701	98.6425	221	8.08409e-105	388.917	5077	Penicillium citrinum
Cluster 7488	gi|479335940|gb|KC344966.1| Penicillium citrinum strain a2s6_6 18S ribosomal RNA gene, partial sequence; internal transcribed spacer 1, 5.8S ribosomal RNA gene, and internal transcribed spacer 2, complete sequence; and 28S ribosomal RNA gene, partial sequence	479335940	98.6425	221	8.08409e-105	388.917	5077	Penicillium citrinum
Cluster 7488	gi|479335936|gb|KC344962.1| Penicillium citrinum strain a1s4_d52 18S ribosomal RNA gene, partial sequence; internal transcribed spacer 1, 5.8S ribosomal RNA gene, and internal transcribed spacer 2, complete sequence; and 28S ribosomal RNA gene, partial sequence	479335936	98.6425	221	8.08409e-105	388.917	5077	Penicillium citrinum
Cluster 7488	gi|479335934|gb|KC344960.1| Penicillium citrinum strain a1s2_d37 18S ribosomal RNA gene, partial sequence; internal transcribed spacer 1, 5.8S ribosomal RNA gene, and internal transcribed spacer 2, complete sequence; and 28S ribosomal RNA gene, partial sequence	479335934	98.6425	221	8.08409e-105	388.917	5077	Penicillium citrinum
Cluster 7488	gi|442565982|gb|KC181942.1| Penicillium sp. 5a_co2 18S ribosomal RNA gene, partial sequence; internal transcribed spacer 1, 5.8S ribosomal RNA gene, and internal transcribed spacer 2, complete sequence; and 28S ribosomal RNA gene, partial sequence	442565982	98.6425	221	8.08409e-105	388.917	1282812	Penicillium sp. 5a_co2
Cluster 7490	gi|429537328|gb|JX984696.1| Uncultured fungus clone F2-O4 18S ribosomal RNA gene, partial sequence; internal transcribed spacer 1, 5.8S ribosomal RNA gene, and internal transcribed spacer 2, complete sequence; and 28S ribosomal RNA gene, partial sequence	429537328	97.7169	219	2.26364e-100	374.144	175245	uncultured fungus
Cluster 7490	gi|406047319|gb|JX298903.1| Eurotium sp. M30 XS-2012 18S ribosomal RNA gene, partial sequence; internal transcribed spacer 1 and 5.8S ribosomal RNA gene, complete sequence; and internal transcribed spacer 2, partial sequence	406047319	97.7169	219	2.26364e-100	374.144	1233342	Eurotium sp. M30 XS-2012
Cluster 7490	gi|312205600|gb|HM991283.1| Eurotium sp. E-6 18S ribosomal RNA gene, partial sequence; internal transcribed spacer 1, 5.8S ribosomal RNA gene, and internal transcribed spacer 2, complete sequence; and 28S ribosomal RNA gene, partial sequence	312205600	97.7169	219	2.26364e-100	374.144	927548	Eurotium sp. E-6
Cluster 7490	gi|212276686|gb|FJ025266.1| Fungal endophyte sp. B5-3211 18S ribosomal RNA gene, partial sequence; internal transcribed spacer 1, 5.8S ribosomal RNA gene, and internal transcribed spacer 2, complete sequence; and 28S ribosomal RNA gene, partial sequence	212276686	97.7169	219	2.26364e-100	374.144	559371	fungal endophyte sp. B5-3211
Cluster 7490	gi|154002611|gb|EF505580.1| Uncultured endophytic fungus clone 37-6-18 18S ribosomal RNA gene, partial sequence; internal transcribed spacer 1, 5.8S ribosomal RNA gene, and internal transcribed spacer 2, complete sequence; and 28S ribosomal RNA gene, partial sequence	154002611	97.7169	219	2.26364e-100	374.144	312132	uncultured endophytic fungus
Cluster 7490	gi|154002609|gb|EF505578.1| Uncultured endophytic fungus clone 37-6-05 18S ribosomal RNA gene, partial sequence; internal transcribed spacer 1, 5.8S ribosomal RNA gene, and internal transcribed spacer 2, complete sequence; and 28S ribosomal RNA gene, partial sequence	154002609	97.7169	219	2.26364e-100	374.144	312132	uncultured endophytic fungus
Cluster 7490	gi|112418355|gb|DQ778909.1| Aspergillus ruber IBL 03114 18S ribosomal RNA gene, partial sequence; internal transcribed spacer 1, 5.8S ribosomal RNA gene, and internal transcribed spacer 2, complete sequence; and 28S ribosomal RNA gene, partial sequence	112418355	97.7169	219	2.26364e-100	374.144	396024	Aspergillus ruber
Cluster 7490	gi|34809371|gb|AY373891.1| Eurotium rubrum strain SRRC 2172 18S ribosomal RNA gene, partial sequence; internal transcribed spacer 1, 5.8S ribosomal RNA gene, and internal transcribed spacer 2, complete sequence; and 28S ribosomal RNA gene, partial sequence	34809371	97.7169	219	2.26364e-100	374.144	396024	Aspergillus ruber
Cluster 7490	gi|639445|gb|U18357.1| Eurotium rubrum 5.8S rRNA gene, complete sequence, and ITS1 and ITS2	639445	97.7169	219	2.26364e-100	374.144	396024	Aspergillus ruber
Cluster 7490	gi|530341701|gb|KF367488.1| Eurotium sp. BRO-2013 18S ribosomal RNA gene, partial sequence; internal transcribed spacer 1, 5.8S ribosomal RNA gene, and internal transcribed spacer 2, complete sequence; and 28S ribosomal RNA gene, partial sequence	530341701	97.2603	219	1.05317e-98	368.604	1354942	Eurotium sp. BRO-2013
Cluster 7522	gi|551533981|gb|KF031322.1| Eurotium amstelodami strain 3.19 18S ribosomal RNA gene, partial sequence; internal transcribed spacer 1, 5.8S ribosomal RNA gene, and internal transcribed spacer 2, complete sequence; and 28S ribosomal RNA gene, partial sequence	551533981	97.7477	222	4.83962e-102	379.683	5054	Aspergillus amstelodami
Cluster 7522	gi|545686296|dbj|AB705150.1| Aspergillus rubrum genes for 18S rRNA, ITS1, 5.8S rRNA, ITS2, 28S rRNA, partial and complete sequence, strain: C248F	545686296	97.7477	222	4.83962e-102	379.683	396024	Aspergillus ruber
Cluster 7522	gi|410175757|dbj|AB758865.1| Eurotium sp. IR1M genes for 18S rRNA, ITS1, 5.8S rRNA, ITS2, 28S rRNA, partial and complete sequence	410175757	97.7477	222	4.83962e-102	379.683	1247131	Eurotium sp. IR1M
Cluster 7522	gi|402170429|gb|JX232274.1| Eurotium rubrum strain SGE27 18S ribosomal RNA gene, partial sequence; internal transcribed spacer 1, 5.8S ribosomal RNA gene, and internal transcribed spacer 2, complete sequence; and 28S ribosomal RNA gene, partial sequence	402170429	97.7477	222	4.83962e-102	379.683	396024	Aspergillus ruber
Cluster 7522	gi|299893702|gb|GU988901.1| Aspergillus sp. CCHA internal transcribed spacer 1, partial sequence; 5.8S ribosomal RNA gene, complete sequence; and internal transcribed spacer 2, partial sequence	299893702	97.7477	222	4.83962e-102	379.683	859372	Aspergillus sp. CCHA
Cluster 7522	gi|354720340|gb|JF289083.1| Uncultured fungus clone L046937-122-075-A12-unis 18S ribosomal RNA gene, partial sequence; internal transcribed spacer 1, 5.8S ribosomal RNA gene, and internal transcribed spacer 2, complete sequence; and 28S ribosomal RNA gene, partial sequence	354720340	97.7477	222	4.83962e-102	379.683	175245	uncultured fungus
Cluster 7522	gi|354720333|gb|JF289076.1| Uncultured fungus clone L046937-122-075-B02-unis 18S ribosomal RNA gene, partial sequence; internal transcribed spacer 1, 5.8S ribosomal RNA gene, and internal transcribed spacer 2, complete sequence; and 28S ribosomal RNA gene, partial sequence	354720333	97.7477	222	4.83962e-102	379.683	175245	uncultured fungus
Cluster 7522	gi|335877942|gb|JF409911.1| Scrophularia pruinosa voucher 38269 (TUH) 18S ribosomal RNA gene, partial sequence; internal transcribed spacer 1, 5.8S ribosomal RNA gene, and internal transcribed spacer 2, complete sequence; and 28S ribosomal RNA gene, partial sequence	335877942	97.7477	222	4.83962e-102	379.683	1042518	Scrophularia pruinosa
Cluster 7522	gi|320584280|gb|HQ728257.1| Eurotium amstelodami isolate JH03 18S ribosomal RNA gene, partial sequence; internal transcribed spacer 1, 5.8S ribosomal RNA gene, and internal transcribed spacer 2, complete sequence; and 28S ribosomal RNA gene, partial sequence	320584280	97.7477	222	4.83962e-102	379.683	5054	Aspergillus amstelodami
Cluster 7522	gi|299767722|gb|GQ999314.1| Uncultured fungus clone LX042768-122-059-G03 internal transcribed spacer 1, partial sequence; 5.8S ribosomal RNA gene, complete sequence; and internal transcribed spacer 2, partial sequence	299767722	97.7477	222	4.83962e-102	379.683	175245	uncultured fungus
Cluster 7559	gi|3170392|gb|AF046022.1| Phoma sorghina 18S ribosomal RNA gene, partial sequence; internal transcribed spacer 1, complete sequence; and 5.8S ribosomal RNA gene, partial sequence	3170392	98.19	221	3.72136e-103	383.377	749593	Epicoccum sorghinum
Cluster 7559	gi|511202716|gb|KF171356.1| Phoma sp. FN-40 18S ribosomal RNA gene, partial sequence; internal transcribed spacer 1, 5.8S ribosomal RNA gene, and internal transcribed spacer 2, complete sequence; and 28S ribosomal RNA gene, partial sequence	511202716	98.1818	220	1.33844e-102	381.53	1303467	Phoma sp. FN-40
Cluster 7559	gi|478260142|gb|KC461494.1| Trichoderma koningiopsis strain DC3 18S ribosomal RNA gene, partial sequence; internal transcribed spacer 1, 5.8S ribosomal RNA gene, and internal transcribed spacer 2, complete sequence; and 28S ribosomal RNA gene, partial sequence	478260142	98.1818	220	1.33844e-102	381.53	337941	Trichoderma koningiopsis
Cluster 7559	gi|452114152|gb|KC178669.1| Phoma sp. SLN8 18S ribosomal RNA gene, partial sequence; internal transcribed spacer 1 and 5.8S ribosomal RNA gene, complete sequence; and internal transcribed spacer 2, partial sequence	452114152	98.1818	220	1.33844e-102	381.53	1296184	Phoma sp. SLN8
Cluster 7559	gi|452114149|gb|KC178666.1| Ampelomyces sp. SLN5 18S ribosomal RNA gene, partial sequence; internal transcribed spacer 1 and 5.8S ribosomal RNA gene, complete sequence; and internal transcribed spacer 2, partial sequence	452114149	98.1818	220	1.33844e-102	381.53	1296162	Ampelomyces sp. SLN5
Cluster 7559	gi|425885866|gb|JX185131.1| Phoma sp. GTMC 1.022 18S ribosomal RNA gene, partial sequence; internal transcribed spacer 1 and 5.8S ribosomal RNA gene, complete sequence; and internal transcribed spacer 2, partial sequence	425885866	98.1818	220	1.33844e-102	381.53	1258581	Phoma sp. GTMC 1.022
Cluster 7559	gi|394997187|gb|JQ936192.1| Ampelomyces sp. C34 18S ribosomal RNA gene, partial sequence; internal transcribed spacer 1, 5.8S ribosomal RNA gene, and internal transcribed spacer 2, complete sequence; and 28S ribosomal RNA gene, partial sequence	394997187	98.1818	220	1.33844e-102	381.53	1208070	Ampelomyces sp. C34
Cluster 7559	gi|394997087|gb|JQ936092.1| Ampelomyces sp. M51 18S ribosomal RNA gene, partial sequence; internal transcribed spacer 1, 5.8S ribosomal RNA gene, and internal transcribed spacer 2, complete sequence; and 28S ribosomal RNA gene, partial sequence	394997087	98.1818	220	1.33844e-102	381.53	1208072	Ampelomyces sp. M51
Cluster 7559	gi|378750663|gb|JQ388280.1| Phoma sp. CPO 10.003 18S ribosomal RNA gene, partial sequence; internal transcribed spacer 1, 5.8S ribosomal RNA gene, and internal transcribed spacer 2, complete sequence; and 28S ribosomal RNA gene, partial sequence	378750663	98.1818	220	1.33844e-102	381.53	1155151	Phoma sp. CPO 10.003
Cluster 7559	gi|346654953|gb|JN207352.1| Phoma sp. P48E6 18S ribosomal RNA gene, partial sequence; internal transcribed spacer 1, 5.8S ribosomal RNA gene, and internal transcribed spacer 2, complete sequence; and 28S ribosomal RNA gene, partial sequence	346654953	98.1818	220	1.33844e-102	381.53	1084895	Phoma sp. P48E6
Cluster 7561	gi|346654894|gb|JN207293.1| Phoma sp. P17E3 18S ribosomal RNA gene, partial sequence; internal transcribed spacer 1, 5.8S ribosomal RNA gene, and internal transcribed spacer 2, complete sequence; and 28S ribosomal RNA gene, partial sequence	346654894	98.5849	212	2.23968e-100	374.144	1084886	Phoma sp. P17E3
Cluster 7561	gi|345541556|gb|JN120429.1| Ascomycota sp. ARIZ OCFre1-15 18S ribosomal RNA gene, partial sequence; internal transcribed spacer 1, 5.8S ribosomal RNA gene, and internal transcribed spacer 2, complete sequence; and 28S ribosomal RNA gene, partial sequence	345541556	98.5849	212	2.23968e-100	374.144	1081270	Ascomycota sp. ARIZ OCFre1-15
Cluster 7561	gi|312434280|gb|HQ607800.1| Ascomycota sp. AR-2010 isolate ATT020 18S ribosomal RNA gene, partial sequence; internal transcribed spacer 1, 5.8S ribosomal RNA gene, and internal transcribed spacer 2, complete sequence; and 28S ribosomal RNA gene, partial sequence	312434280	98.5849	212	2.23968e-100	374.144	929398	Ascomycota sp. AR-2010
Cluster 7561	gi|292453823|gb|GU721959.1| Uncultured fungus clone f2HSc26 18S ribosomal RNA gene, partial sequence; internal transcribed spacer 1, 5.8S ribosomal RNA gene, and internal transcribed spacer 2, complete sequence; and 28S ribosomal RNA gene, partial sequence	292453823	98.5849	212	2.23968e-100	374.144	175245	uncultured fungus
Cluster 7561	gi|292453563|gb|GU721699.1| Uncultured fungus clone f2HSc34 18S ribosomal RNA gene, partial sequence; internal transcribed spacer 1, 5.8S ribosomal RNA gene, and internal transcribed spacer 2, complete sequence; and 28S ribosomal RNA gene, partial sequence	292453563	98.5849	212	2.23968e-100	374.144	175245	uncultured fungus
Cluster 7561	gi|292453562|gb|GU721698.1| Uncultured fungus clone f2HSc08 18S ribosomal RNA gene, partial sequence; internal transcribed spacer 1, 5.8S ribosomal RNA gene, and internal transcribed spacer 2, complete sequence; and 28S ribosomal RNA gene, partial sequence	292453562	98.5849	212	2.23968e-100	374.144	175245	uncultured fungus
Cluster 7561	gi|262285853|gb|FJ985695.1| Phoma sp. 27AT1704 18S ribosomal RNA gene, partial sequence; internal transcribed spacer 1, 5.8S ribosomal RNA gene, and internal transcribed spacer 2, complete sequence; and 28S ribosomal RNA gene, partial sequence	262285853	98.5849	212	2.23968e-100	374.144	687197	Phoma sp. 27AT1704
Cluster 7561	gi|259105908|gb|GQ509386.1| Uncultured fungus clone OTU#1133-26-3914_3465 internal transcribed spacer 2, partial sequence	259105908	98.5849	212	2.23968e-100	374.144	175245	uncultured fungus
Cluster 7561	gi|224974511|gb|FJ762057.1| Uncultured fungus clone Singleton_80-3036_3223 18S ribosomal RNA gene, partial sequence; internal transcribed spacer 1, complete sequence; and 5.8S ribosomal RNA gene, partial sequence	224974511	98.5849	212	2.23968e-100	374.144	175245	uncultured fungus
Cluster 7561	gi|11191992|gb|AF079774.1|AF079774 Microsphaeropsis amaranthi 18S ribosomal RNA gene, partial sequence; internal transcribed spacer 1, 5.8S ribosomal RNA gene and internal transcribed spacer 2, complete sequence; and 28S ribosomal RNA gene, partial sequence	11191992	98.5849	212	2.23968e-100	374.144	107454	Microsphaeropsis amaranthi
Cluster 7590	gi|406047411|gb|JX401383.1| Uncultured Cryptococcus clone 17.AFMK10 18S ribosomal RNA gene, partial sequence; internal transcribed spacer 1 and 5.8S ribosomal RNA gene, complete sequence; and internal transcribed spacer 2, partial sequence	406047411	97.7064	218	8.05533e-100	372.297	526442	uncultured Cryptococcus
Cluster 7590	gi|401801807|gb|JX164069.1| Cryptococcus sp. FA-8A 18S ribosomal RNA gene, partial sequence; internal transcribed spacer 1, 5.8S ribosomal RNA gene, and internal transcribed spacer 2, complete sequence; and 28S ribosomal RNA gene, partial sequence	401801807	97.7064	218	8.05533e-100	372.297	1225169	Cryptococcus sp. FA-8A
Cluster 7590	gi|401801818|gb|JX164080.1| Cryptococcus sp. FM-8A 18S ribosomal RNA gene, partial sequence; internal transcribed spacer 1, 5.8S ribosomal RNA gene, and internal transcribed spacer 2, complete sequence; and 28S ribosomal RNA gene, partial sequence	401801818	97.7064	218	8.05533e-100	372.297	1225171	Cryptococcus sp. FM-8A
Cluster 7590	gi|397560466|gb|JQ993373.1| Cryptococcus carnescens strain IWBT-Y815 18S ribosomal RNA gene, partial sequence; internal transcribed spacer 1, 5.8S ribosomal RNA gene, and internal transcribed spacer 2, complete sequence; and 28S ribosomal RNA gene, partial sequence	397560466	97.7064	218	8.05533e-100	372.297	214994	Cryptococcus carnescens
Cluster 7590	gi|363500804|gb|JN905087.1| Uncultured fungus clone MOTU_2304_GOKCVWY06HB7RL 18S ribosomal RNA gene, partial sequence; internal transcribed spacer 1, complete sequence; and 5.8S ribosomal RNA gene, partial sequence	363500804	97.7064	218	8.05533e-100	372.297	175245	uncultured fungus
Cluster 7590	gi|303275047|gb|HM849618.1| Cryptococcus sp. 195B0 18S ribosomal RNA gene, partial sequence; internal transcribed spacer 1, 5.8S ribosomal RNA gene, and internal transcribed spacer 2, complete sequence; and 28S ribosomal RNA gene, partial sequence	303275047	97.7064	218	8.05533e-100	372.297	873139	Cryptococcus sp. 195B0
Cluster 7590	gi|29027717|dbj|AB105438.1| Cryptococcus carnescens genes for ITS, 5.8S rRNA, partial sequence, strain:IAM 14506	29027717	97.7064	218	8.05533e-100	372.297	214994	Cryptococcus carnescens
Cluster 7590	gi|29027711|dbj|AB105432.1| Cryptococcus carnescens genes for ITS, 5.8S rRNA, partial sequence, strain:IAM 14487	29027711	97.7064	218	8.05533e-100	372.297	214994	Cryptococcus carnescens
Cluster 7590	gi|385258061|gb|JQ425398.1| Cryptococcus sp. AUMC 7790 18S ribosomal RNA gene, partial sequence; internal transcribed spacer 1, 5.8S ribosomal RNA gene, and internal transcribed spacer 2, complete sequence; and 28S ribosomal RNA gene, partial sequence	385258061	97.2477	218	3.74778e-98	366.757	1176554	Cryptococcus sp. AUMC 7790
Cluster 7590	gi|226349061|gb|FJ820684.1| Uncultured fungus clone S196 18S ribosomal RNA gene, partial sequence; internal transcribed spacer 1, 5.8S ribosomal RNA gene, and internal transcribed spacer 2, complete sequence; and 28S ribosomal RNA gene, partial sequence	226349061	97.2477	218	3.74778e-98	366.757	175245	uncultured fungus
Cluster 7591	gi|532761570|gb|KC964548.1| Lasiodiplodia theobromae isolate 81.I 18S ribosomal RNA gene, partial sequence; internal transcribed spacer 1, 5.8S ribosomal RNA gene, and internal transcribed spacer 2, complete sequence; and 28S ribosomal RNA gene, partial sequence	532761570	98.1735	219	4.81388e-102	379.683	45133	Lasiodiplodia theobromae
Cluster 7591	gi|387135048|gb|JN048466.1| Lasiodiplodia theobromae strain AI9-1 18S ribosomal RNA gene, partial sequence; internal transcribed spacer 1, 5.8S ribosomal RNA gene, and internal transcribed spacer 2, complete sequence; and 28S ribosomal RNA gene, partial sequence	387135048	98.1735	219	4.81388e-102	379.683	45133	Lasiodiplodia theobromae
Cluster 7591	gi|499140831|gb|KC623566.1| Lasiodiplodia sp. KR1 18S ribosomal RNA gene, partial sequence; internal transcribed spacer 1 and 5.8S ribosomal RNA gene, complete sequence; and internal transcribed spacer 2, partial sequence	499140831	98.1735	219	4.81388e-102	379.683	1333757	Lasiodiplodia sp. KR1
Cluster 7591	gi|499140829|gb|KC623564.1| Lasiodiplodia sp. Y24 18S ribosomal RNA gene, partial sequence; internal transcribed spacer 1 and 5.8S ribosomal RNA gene, complete sequence; and internal transcribed spacer 2, partial sequence	499140829	98.1735	219	4.81388e-102	379.683	1333758	Lasiodiplodia sp. Y24
Cluster 7591	gi|469665504|gb|KC492492.1| Lasiodiplodia pseudotheobromae strain MGEF49 18S ribosomal RNA gene, partial sequence; internal transcribed spacer 1 and 5.8S ribosomal RNA gene, complete sequence; and internal transcribed spacer 2, partial sequence	469665504	98.1735	219	4.81388e-102	379.683	466954	Lasiodiplodia pseudotheobromae
Cluster 7591	gi|441097026|gb|JX646798.1| Auerswaldia lignicola strain MFLUCC 11-0656 18S ribosomal RNA gene, partial sequence; internal transcribed spacer 1, 5.8S ribosomal RNA gene, and internal transcribed spacer 2, complete sequence; and 28S ribosomal RNA gene, partial sequence	441097026	98.1735	219	4.81388e-102	379.683	1280296	Auerswaldia lignicola
Cluster 7591	gi|441097025|gb|JX646797.1| Auerswaldia lignicola strain MFLUCC 11-0435 18S ribosomal RNA gene, partial sequence; internal transcribed spacer 1 and 5.8S ribosomal RNA gene, complete sequence; and internal transcribed spacer 2, partial sequence	441097025	98.1735	219	4.81388e-102	379.683	1280296	Auerswaldia lignicola
Cluster 7591	gi|432140627|gb|JX914479.1| Lasiodiplodia pseudotheobromae isolate 7 DL5-2 18S ribosomal RNA gene, partial sequence; internal transcribed spacer 1, 5.8S ribosomal RNA gene, and internal transcribed spacer 2, complete sequence; and 28S ribosomal RNA gene, partial sequence	432140627	98.1735	219	4.81388e-102	379.683	466954	Lasiodiplodia pseudotheobromae
Cluster 7591	gi|422036248|gb|JX868750.1| Lasiodiplodia pseudotheobromae strain LVPEI.H1664_11 internal transcribed spacer 1, partial sequence; 5.8S ribosomal RNA gene and internal transcribed spacer 2, complete sequence; and 28S ribosomal RNA gene, partial sequence	422036248	98.1735	219	4.81388e-102	379.683	466954	Lasiodiplodia pseudotheobromae
Cluster 7591	gi|410369633|gb|JX545096.1| Lasiodiplodia theobromae strain CBS 129751 internal transcribed spacer 1, partial sequence; 5.8S ribosomal RNA, complete sequence; and internal transcribed spacer 2, partial sequence	410369633	98.1735	219	4.81388e-102	379.683	45133	Lasiodiplodia theobromae
Cluster 7657	gi|406047411|gb|JX401383.1| Uncultured Cryptococcus clone 17.AFMK10 18S ribosomal RNA gene, partial sequence; internal transcribed spacer 1 and 5.8S ribosomal RNA gene, complete sequence; and internal transcribed spacer 2, partial sequence	406047411	98.1567	217	6.16055e-101	375.99	526442	uncultured Cryptococcus
Cluster 7657	gi|401801807|gb|JX164069.1| Cryptococcus sp. FA-8A 18S ribosomal RNA gene, partial sequence; internal transcribed spacer 1, 5.8S ribosomal RNA gene, and internal transcribed spacer 2, complete sequence; and 28S ribosomal RNA gene, partial sequence	401801807	98.1567	217	6.16055e-101	375.99	1225169	Cryptococcus sp. FA-8A
Cluster 7657	gi|401801818|gb|JX164080.1| Cryptococcus sp. FM-8A 18S ribosomal RNA gene, partial sequence; internal transcribed spacer 1, 5.8S ribosomal RNA gene, and internal transcribed spacer 2, complete sequence; and 28S ribosomal RNA gene, partial sequence	401801818	98.1567	217	6.16055e-101	375.99	1225171	Cryptococcus sp. FM-8A
Cluster 7657	gi|397560466|gb|JQ993373.1| Cryptococcus carnescens strain IWBT-Y815 18S ribosomal RNA gene, partial sequence; internal transcribed spacer 1, 5.8S ribosomal RNA gene, and internal transcribed spacer 2, complete sequence; and 28S ribosomal RNA gene, partial sequence	397560466	98.1567	217	6.16055e-101	375.99	214994	Cryptococcus carnescens
Cluster 7657	gi|363500804|gb|JN905087.1| Uncultured fungus clone MOTU_2304_GOKCVWY06HB7RL 18S ribosomal RNA gene, partial sequence; internal transcribed spacer 1, complete sequence; and 5.8S ribosomal RNA gene, partial sequence	363500804	98.1567	217	6.16055e-101	375.99	175245	uncultured fungus
Cluster 7657	gi|303275047|gb|HM849618.1| Cryptococcus sp. 195B0 18S ribosomal RNA gene, partial sequence; internal transcribed spacer 1, 5.8S ribosomal RNA gene, and internal transcribed spacer 2, complete sequence; and 28S ribosomal RNA gene, partial sequence	303275047	98.1567	217	6.16055e-101	375.99	873139	Cryptococcus sp. 195B0
Cluster 7657	gi|29027717|dbj|AB105438.1| Cryptococcus carnescens genes for ITS, 5.8S rRNA, partial sequence, strain:IAM 14506	29027717	98.1567	217	6.16055e-101	375.99	214994	Cryptococcus carnescens
Cluster 7657	gi|29027711|dbj|AB105432.1| Cryptococcus carnescens genes for ITS, 5.8S rRNA, partial sequence, strain:IAM 14487	29027711	98.1567	217	6.16055e-101	375.99	214994	Cryptococcus carnescens
Cluster 7657	gi|385258061|gb|JQ425398.1| Cryptococcus sp. AUMC 7790 18S ribosomal RNA gene, partial sequence; internal transcribed spacer 1, 5.8S ribosomal RNA gene, and internal transcribed spacer 2, complete sequence; and 28S ribosomal RNA gene, partial sequence	385258061	97.6959	217	2.86622e-99	370.45	1176554	Cryptococcus sp. AUMC 7790
Cluster 7657	gi|226349061|gb|FJ820684.1| Uncultured fungus clone S196 18S ribosomal RNA gene, partial sequence; internal transcribed spacer 1, 5.8S ribosomal RNA gene, and internal transcribed spacer 2, complete sequence; and 28S ribosomal RNA gene, partial sequence	226349061	97.6959	217	2.86622e-99	370.45	175245	uncultured fungus
Cluster 7712	gi|536191881|dbj|AB593486.2| Dendrobium aff. infundibulum Leiden 970778 genes for 18S rRNA, ITS1, 5.8S rRNA, ITS2 and 26S rRNA, partial sequence	536191881	97.2222	180	8.10928e-80	305.817	906657	Dendrobium aff. infundibulum Leiden 970778	ORCHIDACEAE spp. 11#4 (Except the species included in Appendix I) 11: Artificially propagated hybrids of the following genera are not subject to the provisions of the Convention, if conditions, as indicated under a) and b), are met: Cymbidium, Dendrobium, Phalaenopsis and Vanda: a) Specimens are readily recognizable as artificially propagated and do not show any signs of having been collected in …	Dendrobium aff. infundibulum Leiden 970778	2
Cluster 7760	gi|536191881|dbj|AB593486.2| Dendrobium aff. infundibulum Leiden 970778 genes for 18S rRNA, ITS1, 5.8S rRNA, ITS2 and 26S rRNA, partial sequence	536191881	97.4359	156	1.36879e-67	265.191	906657	Dendrobium aff. infundibulum Leiden 970778	ORCHIDACEAE spp. 11#4 (Except the species included in Appendix I) 11: Artificially propagated hybrids of the following genera are not subject to the provisions of the Convention, if conditions, as indicated under a) and b), are met: Cymbidium, Dendrobium, Phalaenopsis and Vanda: a) Specimens are readily recognizable as artificially propagated and do not show any signs of having been collected in …	Dendrobium aff. infundibulum Leiden 970778	2
Cluster 7760	gi|307000542|gb|HQ114225.1| Dendrobium williamsonii voucher PS2503MT01 18S ribosomal RNA gene, partial sequence; internal transcribed spacer 1, 5.8S ribosomal RNA gene, and internal transcribed spacer 2, complete sequence; and 28S ribosomal RNA gene, partial sequence	307000542	97.4359	156	1.36879e-67	265.191	161871	Dendrobium williamsonii	ORCHIDACEAE spp. 11#4 (Except the species included in Appendix I) 11: Artificially propagated hybrids of the following genera are not subject to the provisions of the Convention, if conditions, as indicated under a) and b), are met: Cymbidium, Dendrobium, Phalaenopsis and Vanda: a) Specimens are readily recognizable as artificially propagated and do not show any signs of having been collected in …	Dendrobium williamsonii	2
Cluster 7760	gi|523586047|gb|KF143442.1| Dendrobium christyanum voucher Jin X-H s.n. 3 18S ribosomal RNA gene, partial sequence; internal transcribed spacer 1, 5.8S ribosomal RNA gene, and internal transcribed spacer 2, complete sequence; and 26S ribosomal RNA gene, partial sequence	523586047	97.4026	154	1.77064e-66	261.498	426115	Dendrobium christyanum	ORCHIDACEAE spp. 11#4 (Except the species included in Appendix I) 11: Artificially propagated hybrids of the following genera are not subject to the provisions of the Convention, if conditions, as indicated under a) and b), are met: Cymbidium, Dendrobium, Phalaenopsis and Vanda: a) Specimens are readily recognizable as artificially propagated and do not show any signs of having been collected in …	Dendrobium christyanum	2
Cluster 7760	gi|523586036|gb|KF143431.1| Dendrobium bellatulum voucher Jin X-H 5699 18S ribosomal RNA gene, partial sequence; internal transcribed spacer 1, 5.8S ribosomal RNA gene, and internal transcribed spacer 2, complete sequence; and 26S ribosomal RNA gene, partial sequence	523586036	97.3856	153	6.36834e-66	259.651	257359	Dendrobium bellatulum	ORCHIDACEAE spp. 11#4 (Except the species included in Appendix I) 11: Artificially propagated hybrids of the following genera are not subject to the provisions of the Convention, if conditions, as indicated under a) and b), are met: Cymbidium, Dendrobium, Phalaenopsis and Vanda: a) Specimens are readily recognizable as artificially propagated and do not show any signs of having been collected in …	Dendrobium bellatulum	2
Cluster 7760	gi|523586046|gb|KF143441.1| Dendrobium christyanum voucher Jin X-H 11045 18S ribosomal RNA gene, partial sequence; internal transcribed spacer 1, 5.8S ribosomal RNA gene, and internal transcribed spacer 2, complete sequence; and 26S ribosomal RNA gene, partial sequence	523586046	97.351	151	8.23797e-65	255.958	426115	Dendrobium christyanum	ORCHIDACEAE spp. 11#4 (Except the species included in Appendix I) 11: Artificially propagated hybrids of the following genera are not subject to the provisions of the Convention, if conditions, as indicated under a) and b), are met: Cymbidium, Dendrobium, Phalaenopsis and Vanda: a) Specimens are readily recognizable as artificially propagated and do not show any signs of having been collected in …	Dendrobium christyanum	2
Cluster 7803	gi|544585164|gb|KF221395.1| Uncultured fungus clone OTU_1401_435_8463 18S ribosomal RNA gene, partial sequence; internal transcribed spacer 1, complete sequence; and 5.8S ribosomal RNA gene, partial sequence	544585164	97.1564	211	2.82416e-94	353.83	175245	uncultured fungus
Cluster 7838	gi|307000542|gb|HQ114225.1| Dendrobium williamsonii voucher PS2503MT01 18S ribosomal RNA gene, partial sequence; internal transcribed spacer 1, 5.8S ribosomal RNA gene, and internal transcribed spacer 2, complete sequence; and 28S ribosomal RNA gene, partial sequence	307000542	97.1429	210	2.80856e-94	353.83	161871	Dendrobium williamsonii	ORCHIDACEAE spp. 11#4 (Except the species included in Appendix I) 11: Artificially propagated hybrids of the following genera are not subject to the provisions of the Convention, if conditions, as indicated under a) and b), are met: Cymbidium, Dendrobium, Phalaenopsis and Vanda: a) Specimens are readily recognizable as artificially propagated and do not show any signs of having been collected in …	Dendrobium williamsonii	2
Cluster 7968	gi|307000542|gb|HQ114225.1| Dendrobium williamsonii voucher PS2503MT01 18S ribosomal RNA gene, partial sequence; internal transcribed spacer 1, 5.8S ribosomal RNA gene, and internal transcribed spacer 2, complete sequence; and 28S ribosomal RNA gene, partial sequence	307000542	97.0803	137	4.82857e-57	230.105	161871	Dendrobium williamsonii	ORCHIDACEAE spp. 11#4 (Except the species included in Appendix I) 11: Artificially propagated hybrids of the following genera are not subject to the provisions of the Convention, if conditions, as indicated under a) and b), are met: Cymbidium, Dendrobium, Phalaenopsis and Vanda: a) Specimens are readily recognizable as artificially propagated and do not show any signs of having been collected in …	Dendrobium williamsonii	2
Cluster 7968	gi|33341281|gb|AF362030.1| Dendrobium williamsonii internal transcribed spacer 1, partial sequence; 5.8S ribosomal RNA gene, complete sequence; and internal transcribed spacer 2, partial sequence	33341281	97.0803	137	4.82857e-57	230.105	161871	Dendrobium williamsonii	ORCHIDACEAE spp. 11#4 (Except the species included in Appendix I) 11: Artificially propagated hybrids of the following genera are not subject to the provisions of the Convention, if conditions, as indicated under a) and b), are met: Cymbidium, Dendrobium, Phalaenopsis and Vanda: a) Specimens are readily recognizable as artificially propagated and do not show any signs of having been collected in …	Dendrobium williamsonii	2
Cluster 7968	gi|33341278|gb|AF362027.1| Dendrobium cariniferum internal transcribed spacer 1, partial sequence; 5.8S ribosomal RNA gene, complete sequence; and internal transcribed spacer 2, partial sequence >gi|523586039|gb|KF143434.1| Dendrobium cariniferum voucher Jin X-H 13012 internal transcribed spacer 1, partial sequence; 5.8S ribosomal RNA gene, complete sequence; and internal transcribed spacer 2, pa…	33341278	97.0803	137	4.82857e-57	230.105	179352	Dendrobium cariniferum	ORCHIDACEAE spp. 11#4 (Except the species included in Appendix I) 11: Artificially propagated hybrids of the following genera are not subject to the provisions of the Convention, if conditions, as indicated under a) and b), are met: Cymbidium, Dendrobium, Phalaenopsis and Vanda: a) Specimens are readily recognizable as artificially propagated and do not show any signs of having been collected in …	Dendrobium cariniferum	2
Cluster 8012	gi|523586040|gb|KF143435.1| Dendrobium cariniferum voucher Jin X-H 10754 18S ribosomal RNA gene, partial sequence; internal transcribed spacer 1, 5.8S ribosomal RNA gene, and internal transcribed spacer 2, complete sequence; and 26S ribosomal RNA gene, partial sequence	523586040	97.3118	186	4.60779e-82	313.204	179352	Dendrobium cariniferum	ORCHIDACEAE spp. 11#4 (Except the species included in Appendix I) 11: Artificially propagated hybrids of the following genera are not subject to the provisions of the Convention, if conditions, as indicated under a) and b), are met: Cymbidium, Dendrobium, Phalaenopsis and Vanda: a) Specimens are readily recognizable as artificially propagated and do not show any signs of having been collected in …	Dendrobium cariniferum	2
Cluster 814	gi|523586041|gb|KF143436.1| Dendrobium cariniferum voucher Jin X-H 11024 internal transcribed spacer 1, partial sequence; 5.8S ribosomal RNA gene, complete sequence; and internal transcribed spacer 2, partial sequence	523586041	97.0696	273	6.63442e-127	462.783	179352	Dendrobium cariniferum	ORCHIDACEAE spp. 11#4 (Except the species included in Appendix I) 11: Artificially propagated hybrids of the following genera are not subject to the provisions of the Convention, if conditions, as indicated under a) and b), are met: Cymbidium, Dendrobium, Phalaenopsis and Vanda: a) Specimens are readily recognizable as artificially propagated and do not show any signs of having been collected in …	Dendrobium cariniferum	2
Cluster 8185	gi|523586040|gb|KF143435.1| Dendrobium cariniferum voucher Jin X-H 10754 18S ribosomal RNA gene, partial sequence; internal transcribed spacer 1, 5.8S ribosomal RNA gene, and internal transcribed spacer 2, complete sequence; and 26S ribosomal RNA gene, partial sequence	523586040	97.6471	170	2.09782e-75	291.044	179352	Dendrobium cariniferum	ORCHIDACEAE spp. 11#4 (Except the species included in Appendix I) 11: Artificially propagated hybrids of the following genera are not subject to the provisions of the Convention, if conditions, as indicated under a) and b), are met: Cymbidium, Dendrobium, Phalaenopsis and Vanda: a) Specimens are readily recognizable as artificially propagated and do not show any signs of having been collected in …	Dendrobium cariniferum	2
Cluster 8185	gi|523586041|gb|KF143436.1| Dendrobium cariniferum voucher Jin X-H 11024 internal transcribed spacer 1, partial sequence; 5.8S ribosomal RNA gene, complete sequence; and internal transcribed spacer 2, partial sequence	523586041	97.0588	170	2.7137e-74	287.351	179352	Dendrobium cariniferum	ORCHIDACEAE spp. 11#4 (Except the species included in Appendix I) 11: Artificially propagated hybrids of the following genera are not subject to the provisions of the Convention, if conditions, as indicated under a) and b), are met: Cymbidium, Dendrobium, Phalaenopsis and Vanda: a) Specimens are readily recognizable as artificially propagated and do not show any signs of having been collected in …	Dendrobium cariniferum	2
Cluster 8238	gi|555948037|gb|KF225873.1| Uncultured Wallemia clone Leof84 18S ribosomal RNA gene, partial sequence; internal transcribed spacer 1, 5.8S ribosomal RNA gene, and internal transcribed spacer 2, complete sequence; and 28S ribosomal RNA gene, partial sequence	555948037	97.449	196	4.39301e-87	329.824	644542	uncultured Wallemia
Cluster 8238	gi|555948022|gb|KF225858.1| Uncultured Wallemia clone Leof69 18S ribosomal RNA gene, partial sequence; internal transcribed spacer 1, 5.8S ribosomal RNA gene, and internal transcribed spacer 2, complete sequence; and 28S ribosomal RNA gene, partial sequence	555948022	97.449	196	4.39301e-87	329.824	644542	uncultured Wallemia
Cluster 8238	gi|555948021|gb|KF225857.1| Uncultured Wallemia clone Leof68 18S ribosomal RNA gene, partial sequence; internal transcribed spacer 1, 5.8S ribosomal RNA gene, and internal transcribed spacer 2, complete sequence; and 28S ribosomal RNA gene, partial sequence	555948021	97.449	196	4.39301e-87	329.824	644542	uncultured Wallemia
Cluster 8238	gi|332106180|gb|GU941208.1| Uncultured eukaryote clone N104T_271 18S ribosomal RNA gene, partial sequence; internal transcribed spacer 1, complete sequence; and 5.8S ribosomal RNA gene, partial sequence	332106180	97.449	196	4.39301e-87	329.824	100272	uncultured eukaryote
Cluster 8238	gi|289064233|gb|GU370753.1| Uncultured fungus clone D0-30a_24 18S ribosomal RNA gene, partial sequence; internal transcribed spacer 1 and 5.8S ribosomal RNA gene, complete sequence; and internal transcribed spacer 2, partial sequence	289064233	97.449	196	4.39301e-87	329.824	175245	uncultured fungus
Cluster 8238	gi|506985710|gb|KC834762.1| Wallemia sp. 36a 18S ribosomal RNA gene, partial sequence	506985710	97.4227	194	5.68272e-86	326.131	1320266	Wallemia sp. 36a
Cluster 827	gi|523586041|gb|KF143436.1| Dendrobium cariniferum voucher Jin X-H 11024 internal transcribed spacer 1, partial sequence; 5.8S ribosomal RNA gene, complete sequence; and internal transcribed spacer 2, partial sequence	523586041	97.417	271	2.38616e-126	460.936	179352	Dendrobium cariniferum	ORCHIDACEAE spp. 11#4 (Except the species included in Appendix I) 11: Artificially propagated hybrids of the following genera are not subject to the provisions of the Convention, if conditions, as indicated under a) and b), are met: Cymbidium, Dendrobium, Phalaenopsis and Vanda: a) Specimens are readily recognizable as artificially propagated and do not show any signs of having been collected in …	Dendrobium cariniferum	2
Cluster 8376	gi|555948037|gb|KF225873.1| Uncultured Wallemia clone Leof84 18S ribosomal RNA gene, partial sequence; internal transcribed spacer 1, 5.8S ribosomal RNA gene, and internal transcribed spacer 2, complete sequence; and 28S ribosomal RNA gene, partial sequence	555948037	97.4359	195	4.31409e-87	329.824	644542	uncultured Wallemia
Cluster 8376	gi|555948022|gb|KF225858.1| Uncultured Wallemia clone Leof69 18S ribosomal RNA gene, partial sequence; internal transcribed spacer 1, 5.8S ribosomal RNA gene, and internal transcribed spacer 2, complete sequence; and 28S ribosomal RNA gene, partial sequence	555948022	97.4359	195	4.31409e-87	329.824	644542	uncultured Wallemia
Cluster 8376	gi|555948021|gb|KF225857.1| Uncultured Wallemia clone Leof68 18S ribosomal RNA gene, partial sequence; internal transcribed spacer 1, 5.8S ribosomal RNA gene, and internal transcribed spacer 2, complete sequence; and 28S ribosomal RNA gene, partial sequence	555948021	97.4359	195	4.31409e-87	329.824	644542	uncultured Wallemia
Cluster 8376	gi|332106180|gb|GU941208.1| Uncultured eukaryote clone N104T_271 18S ribosomal RNA gene, partial sequence; internal transcribed spacer 1, complete sequence; and 5.8S ribosomal RNA gene, partial sequence	332106180	97.4359	195	4.31409e-87	329.824	100272	uncultured eukaryote
Cluster 8376	gi|289064233|gb|GU370753.1| Uncultured fungus clone D0-30a_24 18S ribosomal RNA gene, partial sequence; internal transcribed spacer 1 and 5.8S ribosomal RNA gene, complete sequence; and internal transcribed spacer 2, partial sequence	289064233	97.4359	195	4.31409e-87	329.824	175245	uncultured fungus
Cluster 8376	gi|506985710|gb|KC834762.1| Wallemia sp. 36a 18S ribosomal RNA gene, partial sequence	506985710	97.3958	192	2.00715e-85	324.284	1320266	Wallemia sp. 36a
Cluster 8381	gi|555948037|gb|KF225873.1| Uncultured Wallemia clone Leof84 18S ribosomal RNA gene, partial sequence; internal transcribed spacer 1, 5.8S ribosomal RNA gene, and internal transcribed spacer 2, complete sequence; and 28S ribosomal RNA gene, partial sequence	555948037	97.4359	195	4.31409e-87	329.824	644542	uncultured Wallemia
Cluster 8381	gi|555948022|gb|KF225858.1| Uncultured Wallemia clone Leof69 18S ribosomal RNA gene, partial sequence; internal transcribed spacer 1, 5.8S ribosomal RNA gene, and internal transcribed spacer 2, complete sequence; and 28S ribosomal RNA gene, partial sequence	555948022	97.4359	195	4.31409e-87	329.824	644542	uncultured Wallemia
Cluster 8381	gi|555948021|gb|KF225857.1| Uncultured Wallemia clone Leof68 18S ribosomal RNA gene, partial sequence; internal transcribed spacer 1, 5.8S ribosomal RNA gene, and internal transcribed spacer 2, complete sequence; and 28S ribosomal RNA gene, partial sequence	555948021	97.4359	195	4.31409e-87	329.824	644542	uncultured Wallemia
Cluster 8381	gi|332106180|gb|GU941208.1| Uncultured eukaryote clone N104T_271 18S ribosomal RNA gene, partial sequence; internal transcribed spacer 1, complete sequence; and 5.8S ribosomal RNA gene, partial sequence	332106180	97.4359	195	4.31409e-87	329.824	100272	uncultured eukaryote
Cluster 8381	gi|292453764|gb|GU721900.1| Uncultured fungus clone f3Fc60 18S ribosomal RNA gene, partial sequence; internal transcribed spacer 1, 5.8S ribosomal RNA gene, and internal transcribed spacer 2, complete sequence; and 28S ribosomal RNA gene, partial sequence	292453764	97.4359	195	4.31409e-87	329.824	175245	uncultured fungus
Cluster 8381	gi|289064233|gb|GU370753.1| Uncultured fungus clone D0-30a_24 18S ribosomal RNA gene, partial sequence; internal transcribed spacer 1 and 5.8S ribosomal RNA gene, complete sequence; and internal transcribed spacer 2, partial sequence	289064233	97.4359	195	4.31409e-87	329.824	175245	uncultured fungus
Cluster 8381	gi|506985710|gb|KC834762.1| Wallemia sp. 36a 18S ribosomal RNA gene, partial sequence	506985710	97.3958	192	2.00715e-85	324.284	1320266	Wallemia sp. 36a
Cluster 8465	gi|406352047|gb|JX317206.1| Uncultured fungus clone HCB2.13 18S ribosomal RNA gene, partial sequence; internal transcribed spacer 1, 5.8S ribosomal RNA gene, and internal transcribed spacer 2, complete sequence; and 28S ribosomal RNA gene, partial sequence	406352047	97.9275	193	1.18485e-87	331.671	175245	uncultured fungus
Cluster 8465	gi|292453428|gb|GU721564.1| Uncultured fungus clone f3Fc79 18S ribosomal RNA gene, partial sequence; internal transcribed spacer 1, 5.8S ribosomal RNA gene, and internal transcribed spacer 2, complete sequence; and 28S ribosomal RNA gene, partial sequence	292453428	97.9275	193	1.18485e-87	331.671	175245	uncultured fungus
Cluster 8465	gi|292453427|gb|GU721563.1| Uncultured fungus clone f3Fc06 18S ribosomal RNA gene, partial sequence; internal transcribed spacer 1, 5.8S ribosomal RNA gene, and internal transcribed spacer 2, complete sequence; and 28S ribosomal RNA gene, partial sequence	292453427	97.9275	193	1.18485e-87	331.671	175245	uncultured fungus
Cluster 8465	gi|226929680|gb|FJ780087.1| Uncultured fungus clone Singleton_(216-1664_1163) 18S ribosomal RNA gene, partial sequence; internal transcribed spacer 1, complete sequence; and 5.8S ribosomal RNA gene, partial sequence	226929680	97.9275	193	1.18485e-87	331.671	175245	uncultured fungus
Cluster 8465	gi|555948037|gb|KF225873.1| Uncultured Wallemia clone Leof84 18S ribosomal RNA gene, partial sequence; internal transcribed spacer 1, 5.8S ribosomal RNA gene, and internal transcribed spacer 2, complete sequence; and 28S ribosomal RNA gene, partial sequence	555948037	97.4227	194	1.5327e-86	327.977	644542	uncultured Wallemia
Cluster 8465	gi|555948028|gb|KF225864.1| Uncultured Wallemia clone Leof75 18S ribosomal RNA gene, partial sequence; internal transcribed spacer 1, 5.8S ribosomal RNA gene, and internal transcribed spacer 2, complete sequence; and 28S ribosomal RNA gene, partial sequence	555948028	97.4227	194	1.5327e-86	327.977	644542	uncultured Wallemia
Cluster 8465	gi|555948022|gb|KF225858.1| Uncultured Wallemia clone Leof69 18S ribosomal RNA gene, partial sequence; internal transcribed spacer 1, 5.8S ribosomal RNA gene, and internal transcribed spacer 2, complete sequence; and 28S ribosomal RNA gene, partial sequence	555948022	97.4227	194	1.5327e-86	327.977	644542	uncultured Wallemia
Cluster 8465	gi|555948021|gb|KF225857.1| Uncultured Wallemia clone Leof68 18S ribosomal RNA gene, partial sequence; internal transcribed spacer 1, 5.8S ribosomal RNA gene, and internal transcribed spacer 2, complete sequence; and 28S ribosomal RNA gene, partial sequence	555948021	97.4227	194	1.5327e-86	327.977	644542	uncultured Wallemia
Cluster 8465	gi|332106180|gb|GU941208.1| Uncultured eukaryote clone N104T_271 18S ribosomal RNA gene, partial sequence; internal transcribed spacer 1, complete sequence; and 5.8S ribosomal RNA gene, partial sequence	332106180	97.4227	194	1.5327e-86	327.977	100272	uncultured eukaryote
Cluster 8465	gi|327335596|gb|HQ997371.1| Wallemia sebi strain OUCMBII072008 18S ribosomal RNA gene, partial sequence; internal transcribed spacer 1, 5.8S ribosomal RNA gene, and internal transcribed spacer 2, complete sequence; and 28S ribosomal RNA gene, partial sequence	327335596	97.4227	194	1.5327e-86	327.977	148960	Wallemia sebi
Cluster 8572	gi|292453173|gb|GU721309.1| Uncultured fungus clone f1HSc226 18S ribosomal RNA gene, partial sequence; internal transcribed spacer 1, 5.8S ribosomal RNA gene, and internal transcribed spacer 2, complete sequence; and 28S ribosomal RNA gene, partial sequence	292453173	98.4127	189	1.17022e-87	331.671	175245	uncultured fungus
Cluster 8572	gi|292453139|gb|GU721275.1| Uncultured fungus clone f1HSc26 18S ribosomal RNA gene, partial sequence; internal transcribed spacer 1, 5.8S ribosomal RNA gene, and internal transcribed spacer 2, complete sequence; and 28S ribosomal RNA gene, partial sequence	292453139	98.4127	189	1.17022e-87	331.671	175245	uncultured fungus
Cluster 8572	gi|224970030|gb|FJ757576.1| Uncultured fungus clone Contig627-24-2819_0903 18S ribosomal RNA gene, partial sequence; internal transcribed spacer 1, complete sequence; and 5.8S ribosomal RNA gene, partial sequence >gi|259105443|gb|GQ508921.1| Uncultured fungus clone OTU#668-65-3923_3145 internal transcribed spacer 2, partial sequence	224970030	98.4127	189	1.17022e-87	331.671	175245	uncultured fungus
Cluster 8572	gi|154001470|gb|EF504439.1| Uncultured endophytic fungus clone 35-17-60 18S ribosomal RNA gene, partial sequence; internal transcribed spacer 1, 5.8S ribosomal RNA gene, and internal transcribed spacer 2, complete sequence; and 28S ribosomal RNA gene, partial sequence	154001470	98.4127	189	1.17022e-87	331.671	312132	uncultured endophytic fungus
Cluster 8572	gi|154001438|gb|EF504407.1| Uncultured endophytic fungus clone 32-15-21 18S ribosomal RNA gene, partial sequence; internal transcribed spacer 1, 5.8S ribosomal RNA gene, and internal transcribed spacer 2, complete sequence; and 28S ribosomal RNA gene, partial sequence	154001438	98.4127	189	1.17022e-87	331.671	312132	uncultured endophytic fungus
Cluster 8572	gi|161172110|gb|EU252551.1| Cryptococcus luteolus ATCC:32044 18S ribosomal RNA gene, partial sequence; internal transcribed spacer 1, 5.8S ribosomal RNA gene, and internal transcribed spacer 2, complete sequence; and 26S ribosomal RNA gene, partial sequence	161172110	98.4127	189	1.17022e-87	331.671	32044	Hannaella luteola
Cluster 8572	gi|90398877|emb|AM160633.1| Cryptococcus luteolus 18S rRNA gene (partial), ITS1, 5.8S rRNA gene, ITS2 and 26S rRNA gene, strain HB 1189	90398877	98.4127	189	1.17022e-87	331.671	1198485	Hannaella luteola
Cluster 8572	gi|90398876|emb|AM160632.1| Cryptococcus luteolus 18S rRNA gene (partial), ITS1, 5.8S rRNA gene, ITS2 and 26S rRNA gene, strain HB 1187	90398876	98.4127	189	1.17022e-87	331.671	1198485	Hannaella luteola
Cluster 8572	gi|408877537|ref|NR_073215.1| Hannaella luteola 18S ribosomal RNA gene, partial sequence; internal transcribed spacer 1, 5.8S ribosomal RNA gene, and internal transcribed spacer 2, complete sequence; and 28S ribosomal RNA gene, partial sequence >gi|20378384|gb|AF444323.1| Hannaella luteola strain CBS 943 18S ribosomal RNA, partial sequence; internal transcribed spacer 1, 5.8S ribosomal RNA, and i…	408877537	98.4043	188	4.20887e-87	329.824	1198485	Hannaella luteola
Cluster 8572	gi|300077969|gb|GU053892.1| Uncultured fungus clone LX040430-122-036-H02 internal transcribed spacer 1, partial sequence; 5.8S ribosomal RNA gene, complete sequence; and internal transcribed spacer 2, partial sequence	300077969	97.8836	189	5.44452e-86	326.131	175245	uncultured fungus
Cluster 8583	gi|328493562|gb|HM459601.1| Cryptococcus rajasthanensis strain BSLL1-28 18S ribosomal RNA gene, partial sequence; internal transcribed spacer 1, 5.8S ribosomal RNA gene, and internal transcribed spacer 2, complete sequence; and 28S ribosomal RNA gene, partial sequence	328493562	97.3958	192	1.94596e-85	324.284	385021	Cryptococcus rajasthanensis
Cluster 8583	gi|338221869|emb|FR870473.1| Cryptococcus rajasthanensis genomic DNA containing 18S rRNA gene, ITS1, 5.8S rRNA gene, ITS2, 28S rRNA gene, strain VPCI E1551	338221869	97.3958	192	1.94596e-85	324.284	385021	Cryptococcus rajasthanensis
Cluster 8583	gi|325563909|gb|HQ832836.1| Cryptococcus rajasthanensis isolate LH41 18S ribosomal RNA gene, partial sequence; internal transcribed spacer 1, 5.8S ribosomal RNA gene, and internal transcribed spacer 2, complete sequence; and 28S ribosomal RNA gene, partial sequence	325563909	97.3958	192	1.94596e-85	324.284	385021	Cryptococcus rajasthanensis
Cluster 8583	gi|106880345|emb|AM262981.2| Cryptococcus rajasthanensis partial 18S rRNA gene, ITS1, 5.8S rRNA gene, ITS2 and partial 26S rRNA gene, strain 3-C1	106880345	97.3958	192	1.94596e-85	324.284	385021	Cryptococcus rajasthanensis
Cluster 8583	gi|95140220|emb|AM262325.1| Cryptococcus rajasthanensis 18S rRNA gene (partial), ITS1, 5.8S rRNA gene, ITS2 and 26S rRNA gene (partial), isolate 15L >gi|338221870|emb|FR870474.1| Cryptococcus rajasthanensis genomic DNA containing 18S rRNA gene, ITS1, 5.8S rRNA gene, ITS2, 28S rRNA gene, strain VPCI E1562	95140220	97.3958	192	1.94596e-85	324.284	385021	Cryptococcus rajasthanensis
Cluster 8583	gi|117653322|gb|EF060914.1| Tremellales sp. LM630 18S ribosomal RNA gene, partial sequence	117653322	97.3684	190	2.51726e-84	320.591	422933	Tremellales sp. LM630
Cluster 8610	gi|117653319|gb|EF060911.1| Tremellales sp. LM627 18S ribosomal RNA gene, partial sequence	117653319	98.9474	190	6.94957e-90	339.057	422931	Tremellales sp. LM627
Cluster 8610	gi|32330745|gb|AY313028.1| Bullera sp. TY-176 18S ribosomal RNA gene, partial sequence; internal transcribed spacer 1, 5.8S ribosomal RNA gene and internal transcribed spacer 2, complete sequence; and 26S ribosomal RNA gene, partial sequence	32330745	98.4211	190	3.23332e-88	333.517	235953	Bullera sp. TY-176
Cluster 8610	gi|32330742|gb|AY313025.1| Bullera sp. TY-143 18S ribosomal RNA gene, partial sequence; internal transcribed spacer 1, 5.8S ribosomal RNA gene and internal transcribed spacer 2, complete sequence; and 26S ribosomal RNA gene, partial sequence	32330742	98.4211	190	3.23332e-88	333.517	235951	Bullera sp. TY-143
Cluster 8610	gi|20378457|gb|AF444396.1| Cryptococcus sp. CBS 8369 18S ribosomal RNA, partial sequence; internal transcribed spacer 1, 5.8S ribosomal RNA, and internal transcribed spacer 2, complete sequence; and 28S ribosomal RNA, partial sequence	20378457	98.4211	190	3.23332e-88	333.517	192661	Cryptococcus sp. CBS 8369
Cluster 8610	gi|297373284|emb|FN428945.1| Bullera aff. coprosmaensis IMUFRJ 51962 ITS1, 5.8S rRNA gene, ITS2 and 26S rRNA gene (partial), strain IMUFRJ 51962	297373284	97.8142	183	1.17117e-82	315.051	657383	Hannaella aff. coprosmaensis IMUFRJ 51962
Cluster 8610	gi|325563903|gb|HQ832830.1| Cryptococcus sp. LH15 18S ribosomal RNA gene, partial sequence; internal transcribed spacer 1, 5.8S ribosomal RNA gene, and internal transcribed spacer 2, complete sequence; and 28S ribosomal RNA gene, partial sequence	325563903	97.3684	190	6.99891e-85	322.437	994457	Cryptococcus sp. LH15
Cluster 8610	gi|297373253|emb|FN428914.1| Cryptococcus aff. luteolus IMUFRJ 51981 ITS1, 5.8S rRNA gene, ITS2 and 26S rRNA gene (partial), strain IMUFRJ 51981	297373253	97.3684	190	6.99891e-85	322.437	657384	Cryptococcus aff. luteolus IMUFRJ 51981
Cluster 8610	gi|259106621|gb|GQ510099.1| Uncultured fungus clone OTU#1848-54-3929_0565 internal transcribed spacer 2, partial sequence	259106621	97.3684	190	6.99891e-85	322.437	175245	uncultured fungus
Cluster 8625	gi|406352047|gb|JX317206.1| Uncultured fungus clone HCB2.13 18S ribosomal RNA gene, partial sequence; internal transcribed spacer 1, 5.8S ribosomal RNA gene, and internal transcribed spacer 2, complete sequence; and 28S ribosomal RNA gene, partial sequence	406352047	97.3822	191	2.50143e-84	320.591	175245	uncultured fungus
Cluster 8625	gi|292453428|gb|GU721564.1| Uncultured fungus clone f3Fc79 18S ribosomal RNA gene, partial sequence; internal transcribed spacer 1, 5.8S ribosomal RNA gene, and internal transcribed spacer 2, complete sequence; and 28S ribosomal RNA gene, partial sequence	292453428	97.3822	191	2.50143e-84	320.591	175245	uncultured fungus
Cluster 8625	gi|292453427|gb|GU721563.1| Uncultured fungus clone f3Fc06 18S ribosomal RNA gene, partial sequence; internal transcribed spacer 1, 5.8S ribosomal RNA gene, and internal transcribed spacer 2, complete sequence; and 28S ribosomal RNA gene, partial sequence	292453427	97.3822	191	2.50143e-84	320.591	175245	uncultured fungus
Cluster 8625	gi|226929680|gb|FJ780087.1| Uncultured fungus clone Singleton_(216-1664_1163) 18S ribosomal RNA gene, partial sequence; internal transcribed spacer 1, complete sequence; and 5.8S ribosomal RNA gene, partial sequence	226929680	97.3822	191	2.50143e-84	320.591	175245	uncultured fungus
Cluster 8660	gi|300077969|gb|GU053892.1| Uncultured fungus clone LX040430-122-036-H02 internal transcribed spacer 1, partial sequence; 5.8S ribosomal RNA gene, complete sequence; and internal transcribed spacer 2, partial sequence	300077969	97.8723	188	1.93372e-85	324.284	175245	uncultured fungus
Cluster 8660	gi|292453173|gb|GU721309.1| Uncultured fungus clone f1HSc226 18S ribosomal RNA gene, partial sequence; internal transcribed spacer 1, 5.8S ribosomal RNA gene, and internal transcribed spacer 2, complete sequence; and 28S ribosomal RNA gene, partial sequence	292453173	97.3404	188	8.99673e-84	318.744	175245	uncultured fungus
Cluster 8660	gi|292453139|gb|GU721275.1| Uncultured fungus clone f1HSc26 18S ribosomal RNA gene, partial sequence; internal transcribed spacer 1, 5.8S ribosomal RNA gene, and internal transcribed spacer 2, complete sequence; and 28S ribosomal RNA gene, partial sequence	292453139	97.3404	188	8.99673e-84	318.744	175245	uncultured fungus
Cluster 8660	gi|224970030|gb|FJ757576.1| Uncultured fungus clone Contig627-24-2819_0903 18S ribosomal RNA gene, partial sequence; internal transcribed spacer 1, complete sequence; and 5.8S ribosomal RNA gene, partial sequence >gi|259105443|gb|GQ508921.1| Uncultured fungus clone OTU#668-65-3923_3145 internal transcribed spacer 2, partial sequence	224970030	97.3404	188	8.99673e-84	318.744	175245	uncultured fungus
Cluster 8660	gi|154001470|gb|EF504439.1| Uncultured endophytic fungus clone 35-17-60 18S ribosomal RNA gene, partial sequence; internal transcribed spacer 1, 5.8S ribosomal RNA gene, and internal transcribed spacer 2, complete sequence; and 28S ribosomal RNA gene, partial sequence	154001470	97.3404	188	8.99673e-84	318.744	312132	uncultured endophytic fungus
Cluster 8660	gi|154001438|gb|EF504407.1| Uncultured endophytic fungus clone 32-15-21 18S ribosomal RNA gene, partial sequence; internal transcribed spacer 1, 5.8S ribosomal RNA gene, and internal transcribed spacer 2, complete sequence; and 28S ribosomal RNA gene, partial sequence	154001438	97.3404	188	8.99673e-84	318.744	312132	uncultured endophytic fungus
Cluster 8660	gi|161172110|gb|EU252551.1| Cryptococcus luteolus ATCC:32044 18S ribosomal RNA gene, partial sequence; internal transcribed spacer 1, 5.8S ribosomal RNA gene, and internal transcribed spacer 2, complete sequence; and 26S ribosomal RNA gene, partial sequence	161172110	97.3404	188	8.99673e-84	318.744	32044	Hannaella luteola
Cluster 8660	gi|90398877|emb|AM160633.1| Cryptococcus luteolus 18S rRNA gene (partial), ITS1, 5.8S rRNA gene, ITS2 and 26S rRNA gene, strain HB 1189	90398877	97.3404	188	8.99673e-84	318.744	1198485	Hannaella luteola
Cluster 8660	gi|90398876|emb|AM160632.1| Cryptococcus luteolus 18S rRNA gene (partial), ITS1, 5.8S rRNA gene, ITS2 and 26S rRNA gene, strain HB 1187	90398876	97.3404	188	8.99673e-84	318.744	1198485	Hannaella luteola
Cluster 8660	gi|408877537|ref|NR_073215.1| Hannaella luteola 18S ribosomal RNA gene, partial sequence; internal transcribed spacer 1, 5.8S ribosomal RNA gene, and internal transcribed spacer 2, complete sequence; and 28S ribosomal RNA gene, partial sequence >gi|20378384|gb|AF444323.1| Hannaella luteola strain CBS 943 18S ribosomal RNA, partial sequence; internal transcribed spacer 1, 5.8S ribosomal RNA, and i…	408877537	97.3404	188	8.99673e-84	318.744	1198485	Hannaella luteola
Cluster 8661	gi|117653365|gb|EF060957.1| Tremellales sp. LM674 18S ribosomal RNA gene, partial sequence	117653365	99.4681	188	5.33856e-91	342.75	422950	Tremellales sp. LM674
Cluster 8661	gi|117653364|gb|EF060956.1| Tremellales sp. LM673 18S ribosomal RNA gene, partial sequence	117653364	99.4681	188	5.33856e-91	342.75	422949	Tremellales sp. LM673
Cluster 8661	gi|117653348|gb|EF060940.1| Tremellales sp. LM657 18S ribosomal RNA gene, partial sequence	117653348	99.4681	188	5.33856e-91	342.75	422943	Tremellales sp. LM657
Cluster 8661	gi|117653329|gb|EF060921.1| Tremellales sp. LM637 18S ribosomal RNA gene, partial sequence	117653329	99.4681	188	5.33856e-91	342.75	422937	Tremellales sp. LM637
Cluster 8661	gi|117653310|gb|EF060902.1| Tremellales sp. LM617 18S ribosomal RNA gene, partial sequence	117653310	99.4681	188	5.33856e-91	342.75	422930	Tremellales sp. LM617
Cluster 8661	gi|117653309|gb|EF060901.1| Tremellales sp. LM616 18S ribosomal RNA gene, partial sequence	117653309	99.4681	188	5.33856e-91	342.75	422929	Tremellales sp. LM616
Cluster 8661	gi|117653308|gb|EF060900.1| Tremellales sp. LM615 18S ribosomal RNA gene, partial sequence	117653308	99.4681	188	5.33856e-91	342.75	422928	Tremellales sp. LM615
Cluster 8661	gi|117653331|gb|EF060923.1| Tremellales sp. LM639 18S ribosomal RNA gene, partial sequence	117653331	98.9362	188	2.48379e-89	337.211	422938	Tremellales sp. LM639
Cluster 8680	gi|363500558|gb|JN904841.1| Uncultured fungus clone MOTU_1943_GOKCVWY06GVDZC 18S ribosomal RNA gene, partial sequence; internal transcribed spacer 1, complete sequence; and 5.8S ribosomal RNA gene, partial sequence	363500558	97.3822	191	6.91088e-85	322.437	175245	uncultured fungus
Cluster 8680	gi|226348868|gb|FJ820491.1| Uncultured fungus clone S3 18S ribosomal RNA gene, partial sequence; internal transcribed spacer 1, 5.8S ribosomal RNA gene, and internal transcribed spacer 2, complete sequence; and 28S ribosomal RNA gene, partial sequence	226348868	97.3822	191	6.91088e-85	322.437	175245	uncultured fungus
Cluster 8744	gi|507310821|gb|KC679297.1| Cryptococcus flavescens strain NRRL YB-744 18S ribosomal RNA gene, partial sequence; internal transcribed spacer 1, 5.8S ribosomal RNA gene, and internal transcribed spacer 2, complete sequence; and 28S ribosomal RNA gene, partial sequence	507310821	99.4681	188	1.89578e-90	340.904	214993	Cryptococcus flavescens
Cluster 8744	gi|507310818|gb|KC679296.1| Cryptococcus flavescens strain NRRL YB-602 18S ribosomal RNA gene, partial sequence; internal transcribed spacer 1, 5.8S ribosomal RNA gene, and internal transcribed spacer 2, complete sequence; and 28S ribosomal RNA gene, partial sequence	507310818	99.4681	188	1.89578e-90	340.904	214993	Cryptococcus flavescens
Cluster 8744	gi|507310815|gb|KC679295.1| Cryptococcus flavescens strain NRRL YB-601 18S ribosomal RNA gene, partial sequence; internal transcribed spacer 1, 5.8S ribosomal RNA gene, and internal transcribed spacer 2, complete sequence; and 28S ribosomal RNA gene, partial sequence	507310815	99.4681	188	1.89578e-90	340.904	214993	Cryptococcus flavescens
Cluster 8744	gi|507310812|gb|KC679294.1| Cryptococcus flavescens strain NRRL YB-328 18S ribosomal RNA gene, partial sequence; internal transcribed spacer 1, 5.8S ribosomal RNA gene, and internal transcribed spacer 2, complete sequence; and 28S ribosomal RNA gene, partial sequence	507310812	99.4681	188	1.89578e-90	340.904	214993	Cryptococcus flavescens
Cluster 8744	gi|507310809|gb|KC679293.1| Cryptococcus flavescens strain NRRL Y-7379 18S ribosomal RNA gene, partial sequence; internal transcribed spacer 1, 5.8S ribosomal RNA gene, and internal transcribed spacer 2, complete sequence; and 28S ribosomal RNA gene, partial sequence	507310809	99.4681	188	1.89578e-90	340.904	214993	Cryptococcus flavescens
Cluster 8744	gi|507310806|gb|KC679292.1| Cryptococcus flavescens strain NRRL Y-7377 18S ribosomal RNA gene, partial sequence; internal transcribed spacer 1, 5.8S ribosomal RNA gene, and internal transcribed spacer 2, complete sequence; and 28S ribosomal RNA gene, partial sequence	507310806	99.4681	188	1.89578e-90	340.904	214993	Cryptococcus flavescens
Cluster 8744	gi|507310803|gb|KC679291.1| Cryptococcus flavescens strain NRRL Y-7376 18S ribosomal RNA gene, partial sequence; internal transcribed spacer 1, 5.8S ribosomal RNA gene, and internal transcribed spacer 2, complete sequence; and 28S ribosomal RNA gene, partial sequence	507310803	99.4681	188	1.89578e-90	340.904	214993	Cryptococcus flavescens
Cluster 8744	gi|507310800|gb|KC679290.1| Cryptococcus flavescens strain NRRL Y-7375 18S ribosomal RNA gene, partial sequence; internal transcribed spacer 1, 5.8S ribosomal RNA gene, and internal transcribed spacer 2, complete sequence; and 28S ribosomal RNA gene, partial sequence	507310800	99.4681	188	1.89578e-90	340.904	214993	Cryptococcus flavescens
Cluster 8744	gi|507310797|gb|KC679289.1| Cryptococcus flavescens strain NRRL Y-7374 18S ribosomal RNA gene, partial sequence; internal transcribed spacer 1, 5.8S ribosomal RNA gene, and internal transcribed spacer 2, complete sequence; and 28S ribosomal RNA gene, partial sequence	507310797	99.4681	188	1.89578e-90	340.904	214993	Cryptococcus flavescens
Cluster 8744	gi|507310794|gb|KC679288.1| Cryptococcus flavescens strain NRRL Y-7373 18S ribosomal RNA gene, partial sequence; internal transcribed spacer 1, 5.8S ribosomal RNA gene, and internal transcribed spacer 2, complete sequence; and 28S ribosomal RNA gene, partial sequence	507310794	99.4681	188	1.89578e-90	340.904	214993	Cryptococcus flavescens
Cluster 895	gi|307000542|gb|HQ114225.1| Dendrobium williamsonii voucher PS2503MT01 18S ribosomal RNA gene, partial sequence; internal transcribed spacer 1, 5.8S ribosomal RNA gene, and internal transcribed spacer 2, complete sequence; and 28S ribosomal RNA gene, partial sequence	307000542	97.9933	299	3.88148e-144	520.029	161871	Dendrobium williamsonii	ORCHIDACEAE spp. 11#4 (Except the species included in Appendix I) 11: Artificially propagated hybrids of the following genera are not subject to the provisions of the Convention, if conditions, as indicated under a) and b), are met: Cymbidium, Dendrobium, Phalaenopsis and Vanda: a) Specimens are readily recognizable as artificially propagated and do not show any signs of having been collected in …	Dendrobium williamsonii	2
Cluster 895	gi|33341281|gb|AF362030.1| Dendrobium williamsonii internal transcribed spacer 1, partial sequence; 5.8S ribosomal RNA gene, complete sequence; and internal transcribed spacer 2, partial sequence	33341281	97.8723	282	1.09458e-134	488.636	161871	Dendrobium williamsonii	ORCHIDACEAE spp. 11#4 (Except the species included in Appendix I) 11: Artificially propagated hybrids of the following genera are not subject to the provisions of the Convention, if conditions, as indicated under a) and b), are met: Cymbidium, Dendrobium, Phalaenopsis and Vanda: a) Specimens are readily recognizable as artificially propagated and do not show any signs of having been collected in …	Dendrobium williamsonii	2
Cluster 895	gi|33341278|gb|AF362027.1| Dendrobium cariniferum internal transcribed spacer 1, partial sequence; 5.8S ribosomal RNA gene, complete sequence; and internal transcribed spacer 2, partial sequence >gi|523586039|gb|KF143434.1| Dendrobium cariniferum voucher Jin X-H 13012 internal transcribed spacer 1, partial sequence; 5.8S ribosomal RNA gene, complete sequence; and internal transcribed spacer 2, pa…	33341278	97.8723	282	1.09458e-134	488.636	179352	Dendrobium cariniferum	ORCHIDACEAE spp. 11#4 (Except the species included in Appendix I) 11: Artificially propagated hybrids of the following genera are not subject to the provisions of the Convention, if conditions, as indicated under a) and b), are met: Cymbidium, Dendrobium, Phalaenopsis and Vanda: a) Specimens are readily recognizable as artificially propagated and do not show any signs of having been collected in …	Dendrobium cariniferum	2
Cluster 895	gi|523586040|gb|KF143435.1| Dendrobium cariniferum voucher Jin X-H 10754 18S ribosomal RNA gene, partial sequence; internal transcribed spacer 1, 5.8S ribosomal RNA gene, and internal transcribed spacer 2, complete sequence; and 26S ribosomal RNA gene, partial sequence	523586040	97.3244	299	8.40194e-141	508.949	179352	Dendrobium cariniferum	ORCHIDACEAE spp. 11#4 (Except the species included in Appendix I) 11: Artificially propagated hybrids of the following genera are not subject to the provisions of the Convention, if conditions, as indicated under a) and b), are met: Cymbidium, Dendrobium, Phalaenopsis and Vanda: a) Specimens are readily recognizable as artificially propagated and do not show any signs of having been collected in …	Dendrobium cariniferum	2
[truncated: 28 more rows]
